# Supplementary material for: A variant NuRD complex containing PWWP2A/B excludes MBD2/3 to regulate transcription at active genes
Source: Nat Commun. 2018 Sep 18;9:3798. doi: 10.1038/s41467-018-06235-9 (PMC6143588; doi:10.1038/s41467-018-06235-9)
Supplement: Supplementary file 4 — Supplementary Data 1 [file 41467_2018_6235_MOESM4_ESM.xlsx]

## Sheet: Supplementary Data1
Nucleosome Affinity Purifications for unmodified and H3K36me3 modified nucleosomes
	H/L Forward	H/L Reverse	Log2(H/L Forward)	Log2(H/L Reverse)
DNA mismatch repair protein Msh6	2.2596	0.29004	1.17607	-1.78568
PWWP domain-containing protein 2A	1.5425	0.76096	0.62527	-0.394107			Forward experiment Heavy extract with H3K36me3, Light extract with unmodified nucleosomes
Double-stranded RNA-specific editase 1	1.7518	1.1646	0.808838	0.219835			Reverse experiment Heavy extract with unmodified, Light extract with H3K36me3 nucleosomes
Histone deacetylase 2	1.1107	0.62482	0.151469	-0.678487
U4/U6 small nuclear ribonucleoprotein Prp31	0.8882	0.44707	-0.171044	-1.16143
Histone-binding protein RBBP7	1.2886	0.85542	0.365804	-0.225295
Helicase-like transcription factor	1.1656	0.81928	0.221073	-0.287571
DNA-directed RNA polymerase II subunit RPB2	1.7193	1.3873	0.781821	0.47228
p21-activated protein kinase-interacting protein 1	0.96295	0.66496	-0.0544672	-0.588661
Retinoic acid-induced protein 1	1.3018	1.0261	0.380508	0.0371713
Ubiquitin-40S ribosomal protein S27a;Ubiquitin;40S ribosomal protein S27a;Ubiquitin-60S ribosomal protein L40;Ubiquitin;60S ribosomal protein L40;Polyubiquitin-B;Ubiquitin;Polyubiquitin-C;Ubiquitin	1.0068	0.75179	0.00977712	-0.411598
U1 small nuclear ribonucleoprotein 70 kDa	1.3528	1.0993	0.435949	0.136585
Replication protein A 70 kDa DNA-binding subunit;Replication protein A 70 kDa DNA-binding subunit, N-terminally processed	1.2401	0.98759	0.310456	-0.0180159
Probable ATP-dependent RNA helicase DDX10	1.8974	1.6518	0.924024	0.724039
La-related protein 4	1.2672	1.0272	0.341644	0.0387171
Polycomb protein SUZ12	0.82956	0.5907	-0.269582	-0.759502
Chromodomain-helicase-DNA-binding protein 1	1.1675	0.9308	0.223423	-0.103457
Desmoglein-2	0.71136	0.48333	-0.491348	-1.04892
Constitutive coactivator of PPAR-gamma-like protein 1	1.2893	1.0651	0.366588	0.0909889
Treacle protein	0.99134	0.76798	-0.0125482	-0.380859
U3 small nucleolar RNA-associated protein 14 homolog A	1.2785	1.0617	0.354452	0.0863762
Annexin A2;Putative annexin A2-like protein	0.94522	0.73098	-0.0812779	-0.452096
Transcriptional activator protein Pur-beta	0.8691	0.66096	-0.202406	-0.597365
Small nuclear ribonucleoprotein G;Putative small nuclear ribonucleoprotein G-like protein 15	1.2191	1.0126	0.285816	0.0180644
Protein Red	1.3026	1.0989	0.381394	0.13606
DNA mismatch repair protein Msh2	0.94696	0.75802	-0.0786246	-0.399692
Protein SPT2 homolog	1.0853	0.90558	0.118094	-0.143086
DnaJ homolog subfamily C member 9	1.1571	0.9779	0.210514	-0.0322412
DNA mismatch repair protein Msh3	0.94283	0.76624	-0.0849304	-0.384132
Prelamin-A/C;Lamin-A/C	1.0583	0.8905	0.0817487	-0.167312
U3 small nucleolar RNA-associated protein 18 homolog	1.0483	0.88683	0.0680516	-0.173271
High mobility group protein 20A	1.3961	1.2375	0.481402	0.307429
Probable ATP-dependent RNA helicase DDX41	1.2495	1.0915	0.321351	0.126312
TATA-binding protein-associated factor 2N	2.2688	2.1112	1.18193	1.07806
Bloom syndrome protein	0.95871	0.81404	-0.0608336	-0.296828
Cell division cycle and apoptosis regulator protein 1	1.0731	0.9308	0.101785	-0.103457
Replication protein A 32 kDa subunit	1.2285	1.0864	0.296898	0.119555
E3 ubiquitin-protein ligase TRIP12	0.81071	0.67191	-0.302742	-0.57366
Myosin light polypeptide 6	1.0715	0.93502	0.0996319	-0.0969309
Probable ATP-dependent RNA helicase DDX56	1.8355	1.7001	0.876173	0.76562
Cyclic AMP-responsive element-binding protein 1	0.90999	0.77577	-0.136077	-0.366299
Luc7-like protein 3	1.1553	1.0211	0.208268	0.0301242
Stress-70 protein, mitochondrial	1.0399	0.90695	0.0564448	-0.140905
40S ribosomal protein S10;Putative 40S ribosomal protein S10-like	1.2296	1.0986	0.298189	0.135666
YTH domain-containing protein 1	1.4503	1.3205	0.536351	0.401084
DNA topoisomerase 3-alpha	1.0679	0.93904	0.0947766	-0.0907415
Junction plakoglobin	0.58113	0.45359	-0.783067	-1.14054
Drebrin	0.66089	0.53433	-0.597518	-0.904197
Methyl-CpG-binding protein 2	0.91911	0.79337	-0.121691	-0.333934
Single-stranded DNA-binding protein, mitochondrial	0.82553	0.70237	-0.276607	-0.509697
60S ribosomal protein L36a	1.0054	0.88278	0.00776959	-0.179874
FACT complex subunit SPT16	0.90755	0.78516	-0.139951	-0.348941
Unconventional myosin-Ie	1.0867	0.9668	0.119954	-0.0487106
FACT complex subunit SSRP1	0.89415	0.7752	-0.161411	-0.36736
Myosin-9	1.0023	0.88485	0.00331439	-0.176495
Tyrosine-protein kinase BAZ1B	1.0912	0.97493	0.125916	-0.0366295
Centrin-2	1.1104	0.99836	0.151079	-0.00236796
Coiled-coil domain-containing protein 137	1.2171	1.107	0.283448	0.146655
Protein SCAF11	1.3028	1.1931	0.381616	0.254715
Chromatin target of PRMT1 protein	0.86974	0.76319	-0.201344	-0.389886
40S ribosomal protein S30	1.1713	1.0689	0.228111	0.0961269
Heterogeneous nuclear ribonucleoprotein U-like protein 1	1.0827	0.98075	0.114634	-0.0280427
Importin subunit alpha-4	0.84008	0.73953	-0.251401	-0.435319
Heterogeneous nuclear ribonucleoprotein A0	0.98629	0.88645	-0.0199162	-0.173889
Replication factor C subunit 1	0.81955	0.72059	-0.287096	-0.472749
X-ray repair cross-complementing protein 6	0.76214	0.66702	-0.391872	-0.584198
Formin-binding protein 4	0.85909	0.76488	-0.219119	-0.386695
La-related protein 1	1.0011	0.91146	0.00158609	-0.133749
SWI/SNF-related matrix-associated actin-dependent regulator of chromatin subfamily A member 5	1.0351	0.94625	0.0497702	-0.0797067
Apoptotic chromatin condensation inducer in the nucleus	1.2629	1.1744	0.33674	0.231924
U3 small nucleolar ribonucleoprotein protein MPP10	1.1139	1.0256	0.15562	0.0364682
Zinc finger protein 148	0.80509	0.71851	-0.312778	-0.47692
RNA-binding protein 10	1.0128	0.92632	0.0183493	-0.110417
RNA-binding protein with serine-rich domain 1	1.1399	1.0541	0.188907	0.0760117
DNA ligase 3	0.83757	0.75197	-0.255718	-0.411253
40S ribosomal protein S25	1.2751	1.191	0.35061	0.252173
Serine/threonine-protein phosphatase PP1-beta catalytic subunit	1.0133	0.9325	0.0190614	-0.100824
Regulator of nonsense transcripts 1	0.99883	0.91837	-0.00168894	-0.122853
Unhealthy ribosome biogenesis protein 2 homolog	0.90754	0.82829	-0.139967	-0.271792
Nuclear cap-binding protein subunit 1	1.1225	1.0442	0.166715	0.0623981
Histone deacetylase complex subunit SAP18	1.1563	1.079	0.209516	0.109695
Heterogeneous nuclear ribonucleoprotein A/B	1.2066	1.1311	0.270947	0.177726
40S ribosomal protein S27	1.0563	0.9831	0.0790196	-0.0245899
Serine/arginine-rich splicing factor 9	1.2376	1.1654	0.307545	0.220825
Atherin	0.84288	0.77266	-0.246601	-0.372094
40S ribosomal protein S11	1.1393	1.0695	0.188148	0.0969365
X-ray repair cross-complementing protein 5	0.7556	0.68619	-0.404305	-0.54332
Keratin, type II cytoskeletal 8	0.8695	0.80038	-0.201742	-0.321243
UV excision repair protein RAD23 homolog B	0.95123	0.88226	-0.0721339	-0.180724
Keratin, type II cytoskeletal 7	0.94511	0.87615	-0.0814458	-0.19075
Guanine nucleotide-binding protein-like 3	1.2599	1.1912	0.333309	0.252416
Eukaryotic translation initiation factor 6	1.0936	1.0251	0.129085	0.0357647
Coilin	0.96581	0.89731	-0.0501887	-0.156322
40S ribosomal protein S20	1.2318	1.1635	0.300768	0.218471
Heat shock cognate 71 kDa protein	0.98089	0.91322	-0.0278367	-0.130966
DNA-dependent protein kinase catalytic subunit	0.80993	0.74238	-0.304131	-0.42977
40S ribosomal protein S7	1.2207	1.1536	0.287709	0.206143
WD repeat-containing protein 36	0.8719	0.80526	-0.197765	-0.312473
RNA polymerase II-associated factor 1 homolog	1.6327	1.5674	0.70726	0.648373
ATPase family AAA domain-containing protein 3A;ATPase family AAA domain-containing protein 3B	1.0498	0.98463	0.0701145	-0.0223464
Enhancer of rudimentary homolog	1.0716	1.0065	0.0997665	0.00934717
Poly [ADP-ribose] polymerase 1	0.81142	0.747	-0.301479	-0.42082
Zinc finger C3H1 domain-containing protein	0.77821	0.71384	-0.361769	-0.486327
40S ribosomal protein S17-like;40S ribosomal protein S17	1.1682	1.104	0.224287	0.14274
40S ribosomal protein S4, X isoform	1.3349	1.2714	0.416732	0.346418
Exosome component 10	0.69484	0.63256	-0.525247	-0.660726
Chromobox protein homolog 8	1.0178	0.95623	0.0254541	-0.0645704
Serine/arginine repetitive matrix protein 2	1.1704	1.1091	0.227002	0.149389
40S ribosomal protein S5;40S ribosomal protein S5, N-terminally processed	1.2427	1.1822	0.313478	0.241474
DBIRD complex subunit ZNF326	1.138	1.0786	0.186501	0.10916
Small nuclear ribonucleoprotein Sm D3	1.0909	1.0315	0.125519	0.0447438
Nucleolin	1.4512	1.3919	0.537246	0.477056
60S ribosomal protein L23	0.97033	0.91103	-0.0434526	-0.13443
Transcription factor A, mitochondrial	0.772	0.7127	-0.373327	-0.488633
Serine/arginine-rich splicing factor 6	1.2097	1.1517	0.274649	0.203765
40S ribosomal protein S15a	1.1705	1.1128	0.227125	0.154194
RNA-binding protein FUS	1.1928	1.1355	0.254352	0.183328
40S ribosomal protein S2	1.252	1.1947	0.324235	0.256648
Ubiquitin carboxyl-terminal hydrolase 36	0.96482	0.90823	-0.0516683	-0.13887
Small nuclear ribonucleoprotein Sm D2	1.1169	1.061	0.1595	0.0854247
Histone H2A type 1-J;Histone H2A type 1-H;Histone H2A type 1;Histone H2A.J;Histone H2A type 2-A;Histone H2A type 1-D;Histone H2A type 2-C;Histone H2A type 1-A;Histone H2AX	0.89414	0.83972	-0.161427	-0.25202
SURP and G-patch domain-containing protein 2	0.91952	0.86539	-0.121047	-0.208578
Protein phosphatase 1 regulatory subunit 12A	1.0779	1.0241	0.108223	0.0343566
Tubulin alpha-1B chain;Tubulin alpha-1C chain;Tubulin alpha-1A chain;Tubulin alpha-4A chain;Tubulin alpha-3C/D chain;Tubulin alpha-3E chain	1.5728	1.5193	0.653335	0.603407
78 kDa glucose-regulated protein	1.043	0.98954	0.0607392	-0.0151701
Insulin-like growth factor 2 mRNA-binding protein 3	1.1543	1.1011	0.207018	0.138945
Alpha-globin transcription factor CP2	0.8076	0.7551	-0.308287	-0.40526
Probable dimethyladenosine transferase	1.2428	1.1917	0.313594	0.253021
Probable ATP-dependent RNA helicase DDX27	1.2788	1.2279	0.354791	0.296193
Myosin regulatory light chain 12A;Myosin regulatory light chain 12B;Myosin regulatory light polypeptide 9	1.0771	1.0266	0.107152	0.0378742
Actin, cytoplasmic 2;Actin, cytoplasmic 2, N-terminally processed	0.69627	0.64664	-0.522281	-0.628965
Cytospin-A	1.129	1.0799	0.175045	0.110898
mRNA turnover protein 4 homolog	1.2585	1.2099	0.331705	0.274888
Probable ATP-dependent RNA helicase DDX47	1.0396	0.99136	0.0560285	-0.012519
LIM domain only protein 7	0.83002	0.78278	-0.268782	-0.353321
60S ribosomal protein L31	1.1023	1.0553	0.140517	0.0776532
Nucleolar pre-ribosomal-associated protein 1	0.96792	0.92102	-0.0470403	-0.118696
Centromere protein V	1.2774	1.231	0.35321	0.299831
Heterogeneous nuclear ribonucleoprotein L	0.90676	0.86043	-0.141207	-0.21687
Replication factor C subunit 3	0.74835	0.70207	-0.418215	-0.510313
Nuclease-sensitive element-binding protein 1	0.93027	0.88408	-0.104279	-0.177751
U4/U6.U5 tri-snRNP-associated protein 1	1.0408	0.99489	0.0576929	-0.00739107
Putative ATP-dependent RNA helicase DHX33	1.0959	1.0503	0.132116	0.0708015
40S ribosomal protein S21	1.1037	1.0583	0.142348	0.0817487
Nucleolar protein 8	1.061	1.0163	0.0854247	0.0233263
Pinin	0.98012	0.93546	-0.0289697	-0.0962521
Actin, alpha skeletal muscle;Actin, alpha cardiac muscle 1;Actin, gamma-enteric smooth muscle;Actin, aortic smooth muscle	0.66828	0.62368	-0.581475	-0.681122
Bcl-2-associated transcription factor 1	1.0839	1.0394	0.116232	0.055751
Serine/threonine-protein phosphatase PGAM5, mitochondrial	1.0953	1.0514	0.131326	0.0723116
Polypyrimidine tract-binding protein 1	0.67631	0.63252	-0.564243	-0.660817
60S ribosomal protein L34	1.0281	0.98447	0.0399806	-0.0225809
Heterogeneous nuclear ribonucleoprotein U	1.0239	0.98276	0.0340748	-0.025089
Protein CMSS1	0.96657	0.92558	-0.0490539	-0.11157
Keratin, type I cytoskeletal 18	0.87516	0.83498	-0.192381	-0.260186
Putative 60S ribosomal protein L39-like 5;60S ribosomal protein L39	0.91656	0.87648	-0.125699	-0.190207
40S ribosomal protein S13	1.06	1.0205	0.0840643	0.0292762
Heterogeneous nuclear ribonucleoprotein Q	0.90721	0.86819	-0.140492	-0.203917
Polymerase delta-interacting protein 3	0.79315	0.75441	-0.334334	-0.406579
Heterogeneous nuclear ribonucleoprotein H;Heterogeneous nuclear ribonucleoprotein H, N-terminally processed	1.065	1.0263	0.0908534	0.0374525
60S ribosomal protein L38	1.077	1.0387	0.107018	0.054779
Polyadenylate-binding protein 1	0.93746	0.89954	-0.093171	-0.152741
Probable ATP-dependent RNA helicase DDX17	0.72994	0.69239	-0.45415	-0.530343
Ankycorbin	1.1402	1.1027	0.189287	0.14104
40S ribosomal protein S3a	1.2715	1.2342	0.346531	0.303576
rRNA 2-O-methyltransferase fibrillarin	0.92234	0.88504	-0.116629	-0.176185
Nucleolar transcription factor 1	1.1082	1.0712	0.148218	0.0992279
DNA dC->dU-editing enzyme APOBEC-3C	1.079	1.0423	0.109695	0.0597706
DNA repair protein XRCC1	0.84057	0.80441	-0.25056	-0.313997
WD repeat-containing protein 3	0.95598	0.92009	-0.0649477	-0.120153
Antigen KI-67	0.76087	0.72522	-0.394278	-0.463509
40S ribosomal protein SA	1.1338	1.0982	0.181166	0.135141
60S ribosomal protein L35	1.0065	0.97157	0.00934717	-0.0416102
Protein AATF	1.9118	1.8769	0.934932	0.908352
Vascular endothelial zinc finger 1	0.78123	0.74635	-0.356181	-0.422076
Nucleolar complex protein 2 homolog	1.001	0.96685	0.00144197	-0.048636
40S ribosomal protein S18	1.2286	1.1947	0.297015	0.256648
KH domain-containing, RNA-binding, signal transduction-associated protein 1	0.9984	0.9654	-0.00231016	-0.0508013
40S ribosomal protein S19	1.2073	1.1746	0.271784	0.23217
N-acetyltransferase 10	1.0455	1.0136	0.0641931	0.0194884
60S ribosomal protein L5	1.0031	0.97125	0.00446544	-0.0420854
Zinc finger RNA-binding protein	0.82486	0.79309	-0.277779	-0.334444
40S ribosomal protein S23	1.136	1.1043	0.183963	0.143132
KRR1 small subunit processome component homolog	0.82249	0.79085	-0.28193	-0.338524
Cell growth-regulating nucleolar protein	1.1094	1.0778	0.14978	0.108089
Fragile X mental retardation syndrome-related protein 1	0.88412	0.85271	-0.177686	-0.229873
Ribosomal RNA processing protein 1 homolog B	0.95987	0.92917	-0.0590891	-0.105986
RNA-binding protein 34	0.96675	0.93624	-0.0487852	-0.0950497
60S ribosomal protein L9	0.88397	0.85346	-0.177931	-0.228605
Histone H1x	1.0332	1.0036	0.0471195	0.00518438
Spectrin beta chain, non-erythrocytic 1	0.58452	0.55546	-0.774676	-0.848245
E3 ubiquitin-protein ligase RING2;E3 ubiquitin-protein ligase RING1	1.1616	1.1326	0.216113	0.179638
Heterogeneous nuclear ribonucleoprotein M	1.0107	0.9819	0.0153548	-0.026352
60S ribosomal protein L10a	0.99983	0.9714	-0.000245279	-0.0418626
Coiled-coil domain-containing protein 86	1.1437	1.1157	0.193709	0.157949
Myosin phosphatase Rho-interacting protein	1.1157	1.0878	0.157949	0.121413
Calcium homeostasis endoplasmic reticulum protein	1.1216	1.0938	0.165558	0.129349
Probable RNA-binding protein 19	1.305	1.278	0.38405	0.353888
Importin subunit alpha-1	1.055	1.028	0.077243	0.0398403
Ribosomal L1 domain-containing protein 1	1.1215	1.0946	0.16543	0.130404
Nucleophosmin	1.0586	1.0329	0.0821576	0.0467006
40S ribosomal protein S26;Putative 40S ribosomal protein S26-like 1	1.039	1.0133	0.0551957	0.0190614
LIM domain and actin-binding protein 1	0.7441	0.71844	-0.426432	-0.47706
Complement decay-accelerating factor	0.52091	0.49527	-0.940894	-1.01371
Replication factor C subunit 4	0.80782	0.78308	-0.307894	-0.352768
Probable ATP-dependent RNA helicase DDX5	0.83392	0.80944	-0.262019	-0.305004
Heterogeneous nuclear ribonucleoproteins C1/C2	1.014	0.99005	0.0200577	-0.0144267
Protein kinase C and casein kinase substrate in neurons protein 3	0.59184	0.56807	-0.756721	-0.815859
Guanine nucleotide-binding protein G(I)/G(S)/G(T) subunit beta-2	0.51973	0.49604	-0.944166	-1.01147
DNA topoisomerase 2-alpha	0.69668	0.67312	-0.521432	-0.571064
H/ACA ribonucleoprotein complex subunit 4	0.86583	0.84232	-0.207844	-0.24756
Replication factor C subunit 2	0.74478	0.72209	-0.425114	-0.469749
Histone H1.5	1.2087	1.1869	0.273456	0.247198
Transducin beta-like protein 3	0.84542	0.82373	-0.24226	-0.279757
60S ribosomal protein L22	0.99893	0.97732	-0.00154451	-0.0330971
Testis-expressed sequence 10 protein	0.6741	0.65263	-0.568965	-0.615663
Zinc finger CCCH-type antiviral protein 1	1.0096	0.98867	0.0137838	-0.016439
Leydig cell tumor 10 kDa protein homolog	1.0728	1.0519	0.101381	0.0729976
SRSF protein kinase 1	1.0709	1.0502	0.0988238	0.0706641
60S ribosomal protein L3	1.002	0.98188	0.00288251	-0.0263814
WD repeat-containing protein 76	1.0242	1.0043	0.0344975	0.00619029
NHP2-like protein 1;NHP2-like protein 1, N-terminally processed	0.86009	0.84029	-0.21744	-0.251041
Spectrin alpha chain, non-erythrocytic 1	0.57563	0.55583	-0.796786	-0.847284
Probable ATP-dependent RNA helicase DDX52	0.92279	0.9031	-0.115926	-0.147042
Heterogeneous nuclear ribonucleoprotein A1;Heterogeneous nuclear ribonucleoprotein A1, N-terminally processed	0.922	0.90243	-0.117161	-0.148113
Thyroid hormone receptor-associated protein 3	1.1146	1.0954	0.156526	0.131458
40S ribosomal protein S3	1.1515	1.1323	0.203514	0.179256
Putative oxidoreductase GLYR1	0.99309	0.97424	-0.0100036	-0.0376509
60S ribosomal protein L8	0.98958	0.97117	-0.0151118	-0.0422042
Matrin-3	1.0174	0.99904	0.024887	-0.00138565
Protein ELYS	0.96924	0.95174	-0.0450741	-0.0713606
Signal recognition particle 9 kDa protein	1.1403	1.123	0.189413	0.167358
60S ribosomal protein L7a	0.98342	0.96619	-0.0241204	-0.0496212
60S ribosomal protein L19	1.1214	1.1045	0.165301	0.143393
High mobility group protein HMG-I/HMG-Y	0.59887	0.58221	-0.739685	-0.780388
YLP motif-containing protein 1	1.0299	1.0134	0.0425043	0.0192037
60S ribosomal protein L35a	1.0169	1.0005	0.0241778	0.000721167
Tropomodulin-3	0.9509	0.93454	-0.0726345	-0.0976717
Caprin-1	0.89126	0.87546	-0.166082	-0.191887
ATP-dependent RNA helicase A	1.0564	1.0408	0.0791562	0.0576929
THO complex subunit 4	0.76188	0.74628	-0.392364	-0.422211
Histone H1.4;Histone H1.3	1.2342	1.2187	0.303576	0.285343
Heterogeneous nuclear ribonucleoproteins A2/B1	1.156	1.1409	0.209141	0.190172
Nuclear mitotic apparatus protein 1	0.86237	0.84757	-0.213621	-0.238596
Creatine kinase U-type, mitochondrial	1.0015	0.98686	0.00216242	-0.0190827
Pre-mRNA-processing-splicing factor 8	0.99009	0.97637	-0.0143684	-0.0345001
Exosome complex component RRP4	0.66158	0.64799	-0.596012	-0.625957
Poly(rC)-binding protein 1	0.89202	0.87849	-0.164852	-0.186902
Nucleolar RNA helicase 2	0.88189	0.86868	-0.181329	-0.203103
Splicing factor 3B subunit 2	0.93486	0.92193	-0.0971778	-0.117271
Alpha-actinin-4;Alpha-actinin-1	0.77235	0.75946	-0.372673	-0.396954
Cell division cycle 5-like protein	0.81994	0.80713	-0.28641	-0.309127
60S ribosomal protein L27a	0.9928	0.98011	-0.010425	-0.0289844
Heterogeneous nuclear ribonucleoprotein D0	0.99117	0.9791	-0.0127956	-0.0304719
Splicing factor 3B subunit 3	0.98408	0.97228	-0.0231525	-0.0405562
DNA topoisomerase 2-beta	0.48232	0.47059	-1.05194	-1.08746
DNA topoisomerase 1	0.86608	0.85435	-0.207428	-0.227101
Pre-mRNA-splicing regulator WTAP	0.70519	0.69368	-0.503916	-0.527658
60S ribosomal protein L28	1.0159	1.0049	0.0227584	0.00705194
Lysine-rich nucleolar protein 1	1.0698	1.0589	0.0973411	0.0825664
Ras-responsive element-binding protein 1	0.95676	0.94605	-0.063771	-0.0800117
Guanine nucleotide-binding protein G(k) subunit alpha	0.53087	0.52032	-0.913569	-0.942529
60S acidic ribosomal protein P0	0.9587	0.94864	-0.0608487	-0.0760674
60S ribosomal protein L17	1.054	1.0441	0.0758749	0.0622599
40S ribosomal protein S28	1.1832	1.1736	0.242694	0.230941
Ribosome production factor 2 homolog	1.3721	1.3628	0.456386	0.446574
Arginine and glutamate-rich protein 1	0.78581	0.77659	-0.347748	-0.364775
60S ribosomal protein L26	1.0175	1.0097	0.0250288	0.0139267
40S ribosomal protein S24	1.2332	1.226	0.302407	0.293959
RNA-binding protein 28	1.0317	1.0245	0.0450235	0.03492
Proline-, glutamic acid- and leucine-rich protein 1	0.66853	0.66133	-0.580936	-0.596558
Signal recognition particle 14 kDa protein	1.0633	1.0561	0.0885487	0.0787464
Sentrin-specific protease 3	0.73559	0.72865	-0.443026	-0.456702
Nucleolar protein 56	0.94813	0.94128	-0.0768432	-0.0873042
FLYWCH-type zinc finger-containing protein 1	1.0463	1.0407	0.0652966	0.0575542
60S ribosomal protein L23a	1.0777	1.0722	0.107956	0.100574
60S acidic ribosomal protein P2	0.92848	0.9233	-0.107057	-0.115129
Histone H1.2	1.0941	1.0898	0.129745	0.124063
60S ribosomal protein L14	0.98335	0.97913	-0.0242231	-0.0304277
RNA-binding protein EWS	1.1256	1.1214	0.170694	0.165301
Heterogeneous nuclear ribonucleoprotein K	1.0138	1.0098	0.0197731	0.0140696
Periodic tryptophan protein 2 homolog	0.95079	0.94683	-0.0728014	-0.0788227
Protein SDA1 homolog	1.0705	1.0666	0.0982848	0.0930192
WD40 repeat-containing protein SMU1;WD40 repeat-containing protein SMU1, N-terminally processed	1.1597	1.156	0.213752	0.209141
116 kDa U5 small nuclear ribonucleoprotein component	0.9511	0.94822	-0.0723311	-0.0767063
Heterogeneous nuclear ribonucleoprotein R	0.95437	0.95205	-0.0673794	-0.0708908
60S ribosomal protein L30	0.98211	0.97983	-0.0260435	-0.0293966
60S ribosomal protein L7	0.98372	0.98185	-0.0236804	-0.0264255
Protein KRI1 homolog	0.77513	0.77502	-0.36749	-0.367695
Myb-binding protein 1A	0.89909	0.89915	-0.153463	-0.153366
60S ribosomal protein L29	1.0274	1.028	0.038998	0.0398403
Transformer-2 protein homolog beta	1.0128	1.0135	0.0183493	0.0193461
Splicing factor 3A subunit 1	0.84797	0.85009	-0.237915	-0.234313
60S ribosomal protein L36	1.0107	1.0136	0.0153548	0.0194884
Polynucleotide 5-hydroxyl-kinase NOL9	0.76038	0.76337	-0.395208	-0.389546
CD109 antigen	0.5264	0.53046	-0.925769	-0.914684
MKI67 FHA domain-interacting nucleolar phosphoprotein	1.0092	1.0143	0.0132121	0.0204844
G patch domain-containing protein 4	1.1183	1.1239	0.161307	0.168514
Putative helicase MOV-10	1.0364	1.042	0.0515809	0.0593553
DNA repair protein complementing XP-C cells	0.94497	0.95062	-0.0816596	-0.0730593
RRP15-like protein	1.263	1.2688	0.336855	0.343465
Putative ATP-dependent RNA helicase DHX30	1.053	1.0589	0.0745054	0.0825664
Replication factor C subunit 5	0.7592	0.76577	-0.397448	-0.385017
ATP-dependent RNA helicase DDX24	0.94986	0.95655	-0.0742132	-0.0640877
Pre-mRNA-splicing factor SPF27	0.77514	0.78189	-0.367471	-0.354962
Histone H1.1	1.248	1.2551	0.319618	0.327802
Interleukin enhancer-binding factor 2	0.86474	0.87225	-0.209662	-0.197186
Unconventional myosin-Ib	0.77126	0.7788	-0.374711	-0.360675
ATP-dependent RNA helicase DDX18	0.94437	0.95223	-0.0825759	-0.070618
Polyadenylate-binding protein 4	0.9104	0.91872	-0.135428	-0.122303
Calmodulin	0.61139	0.62038	-0.709835	-0.688776
Serine/arginine-rich splicing factor 10	1.0106	1.0196	0.0152121	0.0280033
40S ribosomal protein S16	1.2261	1.2352	0.294077	0.304745
60S ribosomal protein L10	1.003	1.0122	0.00432161	0.0174944
H/ACA ribonucleoprotein complex subunit 2	0.8613	0.87102	-0.215412	-0.199222
Splicing factor 3B subunit 1	0.99606	1.006	-0.00569545	0.00863031
Thioredoxin-dependent peroxide reductase, mitochondrial	2.8074	2.8176	1.48923	1.49447
Serine/arginine-rich splicing factor 2	1.1962	1.2081	0.258459	0.27274
Probable rRNA-processing protein EBP2	1.018	1.03	0.0257376	0.0426443
WD repeat-containing protein 18	0.65488	0.66751	-0.610698	-0.583139
60S ribosomal protein L11	0.94683	0.95955	-0.0788227	-0.0595701
40S ribosomal protein S9	1.1568	1.1696	0.210139	0.226015
Transcription factor jun-B	0.54761	0.5606	-0.868779	-0.834956
Eukaryotic initiation factor 4A-III;Eukaryotic initiation factor 4A-III, N-terminally processed	0.81468	0.82866	-0.295695	-0.271148
RuvB-like 2	0.64205	0.65607	-0.639242	-0.608078
Probable 28S rRNA (cytosine(4447)-C(5))-methyltransferase	0.85509	0.86958	-0.225852	-0.201609
H/ACA ribonucleoprotein complex subunit 3	0.93136	0.94669	-0.102589	-0.079036
Insulin-like growth factor 2 mRNA-binding protein 1	0.87773	0.89348	-0.188151	-0.162493
60S ribosomal protein L18a	0.99847	1.0148	-0.00220901	0.0211954
Heterogeneous nuclear ribonucleoprotein H3	1.0778	1.0949	0.108089	0.130799
40S ribosomal protein S6	1.1296	1.1471	0.175812	0.197991
Serine/arginine-rich splicing factor 3	1.1555	1.1731	0.208517	0.230326
40S ribosomal protein S14	1.2049	1.2233	0.268913	0.290778
40S ribosomal protein S12	1.3328	1.3517	0.41446	0.434775
40S ribosomal protein S8	1.1119	1.1308	0.153027	0.177344
Heterogeneous nuclear ribonucleoprotein F;Heterogeneous nuclear ribonucleoprotein F, N-terminally processed	1.0614	1.0803	0.0859685	0.111432
Transcriptional activator protein Pur-alpha	0.77807	0.79702	-0.362028	-0.327312
PAX3- and PAX7-binding protein 1	0.97965	0.99889	-0.0296617	-0.00160228
Transformer-2 protein homolog alpha	0.9876	1.0074	-0.0180013	0.0106366
5-3 exoribonuclease 2	0.91411	0.93437	-0.12956	-0.0979341
60S ribosomal protein L12	0.99593	1.0162	-0.00588375	0.0231844
60S ribosomal protein L4	0.97357	0.99447	-0.0386434	-0.00800024
Unconventional myosin-Ic	0.73637	0.75737	-0.441497	-0.40093
Zinc finger CCCH domain-containing protein 18	0.9888	1.0099	-0.0162494	0.0142124
NF-kappa-B-repressing factor	0.96779	0.98953	-0.0472341	-0.0151846
U2 snRNP-associated SURP motif-containing protein	1.0918	1.1139	0.126709	0.15562
SRSF protein kinase 2;SRSF protein kinase 2 N-terminal;SRSF protein kinase 2 C-terminal	1.0224	1.0451	0.0319597	0.063641
CCAAT/enhancer-binding protein zeta	0.97226	0.99644	-0.0405859	-0.00514516
Heterochromatin protein 1-binding protein 3	0.99791	1.0221	-0.00301839	0.0315364
Interleukin enhancer-binding factor 3	0.90263	0.92694	-0.147793	-0.109452
Protein RRP5 homolog	1.0812	1.1071	0.112633	0.146786
Zinc finger protein 638	0.85182	0.87904	-0.231379	-0.185999
Serine/arginine-rich splicing factor 5	1.1829	1.2109	0.242328	0.27608
60S ribosomal protein L13	0.95111	0.97911	-0.0723159	-0.0304571
U1 small nuclear ribonucleoprotein A	1.1588	1.1873	0.212632	0.247685
Pre-mRNA-processing factor 6	0.98342	1.0128	-0.0241204	0.0183493
RNA-binding protein 14	1.0676	1.0971	0.0943712	0.133695
Pre-mRNA-processing factor 19	0.79148	0.82168	-0.337375	-0.283351
60S ribosomal protein L37a	0.98368	1.0142	-0.023739	0.0203422
60S ribosomal protein L13a	0.98106	1.0116	-0.0275867	0.0166389
ADP/ATP translocase 2;ADP/ATP translocase 2, N-terminally processed	1.0548	1.0857	0.0769695	0.118626
Heterogeneous nuclear ribonucleoprotein A3	1.1019	1.1337	0.139993	0.181039
Heat shock 70 kDa protein 1A/1B	1.0412	1.073	0.0582472	0.10165
Uncharacterized protein C12orf43	0.84611	0.87804	-0.241083	-0.187641
Nucleolar and coiled-body phosphoprotein 1	1.2477	1.28	0.319271	0.356144
U5 small nuclear ribonucleoprotein 200 kDa helicase	0.96277	0.99536	-0.0547369	-0.00670968
F-actin-capping protein subunit alpha-1;F-actin-capping protein subunit alpha-2	0.6949	0.72764	-0.525123	-0.458703
Transcription factor AP-2-alpha	1.0562	1.0893	0.078883	0.123401
Small nuclear ribonucleoprotein E	1.0178	1.0519	0.0254541	0.0729976
Putative RNA-binding protein Luc7-like 2	1.0966	1.1316	0.133037	0.178364
ELAV-like protein 1	1.0169	1.0521	0.0241778	0.0732718
Probable ATP-dependent RNA helicase DDX31	0.99297	1.0304	-0.010178	0.0432045
DNA-directed RNA polymerase II subunit RPB1	1.5857	1.6239	0.66512	0.699463
60S ribosomal protein L15	0.99128	1.0298	-0.0126355	0.0423642
Nucleolar protein 58	0.86971	0.90831	-0.201394	-0.138743
Histone H2B type 1-L;Histone H2B type 1-M;Histone H2B type 1-N;Histone H2B type 1-H;Histone H2B type 2-F;Histone H2B type 1-C/E/F/G/I;Histone H2B type 1-D;Histone H2B type 1-K;Histone H2B type F-S	0.83538	0.87442	-0.259495	-0.193602
PHD finger protein 3	1.0511	1.091	0.0718999	0.125651
Nucleolar GTP-binding protein 2	0.66759	0.70783	-0.582966	-0.498525
Putative pre-mRNA-splicing factor ATP-dependent RNA helicase DHX15	0.94468	0.98518	-0.0821024	-0.0215408
40S ribosomal protein S15	1.2483	1.2889	0.319965	0.36614
Pumilio domain-containing protein KIAA0020	1.3222	1.3639	0.40294	0.447738
Splicing factor 3B subunit 6	1.0461	1.0878	0.0650208	0.121413
Nucleolar GTP-binding protein 1	1.0389	1.0806	0.0550568	0.111833
U4/U6.U5 tri-snRNP-associated protein 2	1.0127	1.0544	0.0182069	0.0764223
Clathrin heavy chain 1	0.9955	1.0381	-0.00650678	0.0539454
60S ribosomal protein L24	0.94404	0.98692	-0.0830801	-0.018995
60S acidic ribosomal protein P1	0.94321	0.98614	-0.0843491	-0.0201356
ATP-dependent RNA helicase DDX3X;ATP-dependent RNA helicase DDX3Y	1.301	1.3461	0.379621	0.428786
Vimentin	0.57363	0.61889	-0.801808	-0.692245
Ribosomal biogenesis protein LAS1L	0.71246	0.75832	-0.489119	-0.399121
Ribosome biogenesis protein BRX1 homolog	1.0253	1.0714	0.0360461	0.0994972
SPATS2-like protein	0.79143	0.8378	-0.337466	-0.255322
CD59 glycoprotein	0.54754	0.59438	-0.868964	-0.750543
Nucleolar complex protein 3 homolog	1.1674	1.2144	0.223299	0.280244
Serrate RNA effector molecule homolog	0.94564	0.99484	-0.080637	-0.00746358
60S ribosomal protein L21	0.94406	0.99348	-0.0830495	-0.00943717
60S ribosomal protein L6	1.041	1.0905	0.0579701	0.12499
RNA-binding motif protein, X chromosome;RNA-binding motif protein, X chromosome, N-terminally processed;RNA binding motif protein, X-linked-like-1	1.1478	1.1979	0.198871	0.260507
60S ribosomal protein L27	0.95487	1.0055	-0.0666238	0.00791308
Ribosome biogenesis protein NSA2 homolog	0.98648	1.0387	-0.0196383	0.054779
H/ACA ribonucleoprotein complex subunit 1	0.83381	0.8867	-0.262209	-0.173482
Serine beta-lactamase-like protein LACTB, mitochondrial	0.85883	0.91203	-0.219556	-0.132847
SAFB-like transcription modulator	0.90082	0.95826	-0.150689	-0.0615109
Nuclear pore complex protein Nup153	0.75153	0.80944	-0.412097	-0.305004
ATP-binding cassette sub-family D member 3	1.2115	1.2708	0.276794	0.345737
PIN2/TERF1-interacting telomerase inhibitor 1	1.4193	1.4788	0.50518	0.564427
Superkiller viralicidic activity 2-like 2	0.69445	0.75471	-0.526057	-0.406006
Tubulin beta chain;Tubulin beta-2B chain;Tubulin beta-2A chain;Tubulin beta-4A chain	1.7071	1.7675	0.771548	0.82171
Core histone macro-H2A.1	0.92034	0.98075	-0.119761	-0.0280427
60S ribosomal protein L32	1.0213	1.0826	0.0304067	0.1145
PHD finger protein 14	1.2359	1.2973	0.305562	0.375512
Serine/arginine-rich splicing factor 1	1.1822	1.2446	0.241474	0.315682
Non-canonical poly(A) RNA polymerase PAPD5	0.92196	0.98552	-0.117224	-0.0210429
Neuroblast differentiation-associated protein AHNAK	0.7245	0.78815	-0.464942	-0.343458
ATP-dependent RNA helicase DDX54	1.1346	1.2008	0.182184	0.263996
U2 small nuclear ribonucleoprotein A	1.1421	1.2084	0.191689	0.273098
60S ribosome subunit biogenesis protein NIP7 homolog	0.8797	0.94729	-0.184916	-0.0781219
Serine/threonine-protein phosphatase PP1-gamma catalytic subunit	0.94194	1.0103	-0.0862929	0.0147838
Interferon-stimulated 20 kDa exonuclease-like 2	1.0793	1.1478	0.110096	0.198871
RNA-binding protein 39	0.97879	1.0473	-0.0309287	0.0666748
Ubiquitin-associated protein 2-like	0.87775	0.94665	-0.188118	-0.079097
ATP-dependent RNA helicase DDX50	0.9299	0.999	-0.104853	-0.00144342
RNA exonuclease 4	1.1262	1.1974	0.171463	0.259905
40S ribosomal protein S29	1.2775	1.3494	0.353323	0.432318
Exosome complex component MTR3	0.54047	0.6147	-0.887714	-0.702046
60S ribosomal protein L22-like 1	1.2924	1.367	0.370053	0.451013
Ribonucleases P/MRP protein subunit POP1	0.87925	0.95414	-0.185655	-0.0677271
Histone-lysine N-methyltransferase 2A;MLL cleavage product N320;MLL cleavage product C180	0.91385	0.98903	-0.129971	-0.0159138
ELM2 and SANT domain-containing protein 1	0.60951	0.68663	-0.714278	-0.542395
Fragile X mental retardation syndrome-related protein 2	0.90784	0.98946	-0.13949	-0.0152867
Ribonuclease P protein subunit p30	0.73506	0.8174	-0.444066	-0.290886
Serine/threonine-protein kinase PRP4 homolog	1.0657	1.1517	0.0918014	0.203765
Leucine zipper protein 1	0.8801	0.96832	-0.184261	-0.0464442
Serine/arginine-rich splicing factor 7	1.1647	1.253	0.219958	0.325386
Uncharacterized protein C7orf50	1.2076	1.2971	0.272143	0.37529
60S ribosomal protein L18	0.97159	1.0613	-0.0415805	0.0858325
Double-stranded RNA-specific adenosine deaminase	1.1639	1.2543	0.218967	0.326882
RRP12-like protein	1.3004	1.3915	0.378955	0.476641
Histone H1.0;Histone H1.0, N-terminally processed	1.3126	1.405	0.392427	0.49057
RNA-binding motif protein, X-linked 2	1.2704	1.3644	0.345283	0.448267
E3 ubiquitin-protein ligase RBBP6	0.72873	0.82604	-0.456544	-0.275716
Spermatid perinuclear RNA-binding protein	0.92874	1.0268	-0.106653	0.0381552
Regulation of nuclear pre-mRNA domain-containing protein 1B	2.0311	2.1294	1.02226	1.09045
Fragile X mental retardation protein 1	0.95606	1.0549	-0.0648269	0.0771062
Ribosomal RNA processing protein 1 homolog A	1.0659	1.1685	0.0920721	0.224658
Histone-lysine N-methyltransferase NSD2	1.3901	1.4932	0.475189	0.578407
pre-rRNA processing protein FTSJ3	1.1092	1.2126	0.14952	0.278104
Nucleolar protein 16	1.0393	1.145	0.0556122	0.195348
Probable ATP-dependent RNA helicase DDX23	0.8731	0.98078	-0.195781	-0.0279985
Small nuclear ribonucleoprotein Sm D1	0.92591	1.0348	-0.111056	0.049352
ATP-dependent RNA helicase DDX39A;Spliceosome RNA helicase DDX39B	0.51742	0.62792	-0.950592	-0.671347
Pleiotropic regulator 1	0.69723	0.80884	-0.520293	-0.306074
Splicing factor, suppressor of white-apricot homolog	0.83463	0.94848	-0.260791	-0.0763107
Suppressor of SWI4 1 homolog	1.1296	1.2436	0.175812	0.314523
Pre-rRNA-processing protein TSR1 homolog	1.5223	1.6389	0.606253	0.712728
Pre-mRNA-processing factor 40 homolog A	0.97624	1.0936	-0.0346922	0.129085
Exosome complex component CSL4	0.51814	0.63566	-0.948586	-0.653673
Aprataxin	0.69436	0.81284	-0.526244	-0.298957
Nucleolar protein 6	1.1465	1.2676	0.197236	0.3421
Small nuclear ribonucleoprotein-associated protein N;Small nuclear ribonucleoprotein-associated proteins B and B	1.0397	1.1632	0.0561673	0.218099
Histone acetyltransferase KAT7	1.0156	1.1441	0.0223323	0.194213
Putative RNA-binding protein 15	0.68128	0.81058	-0.55368	-0.302974
Ribosomal RNA-processing protein 8	1.3341	1.4658	0.415867	0.551688
Small nuclear ribonucleoprotein F	1.0617	1.196	0.0863762	0.258217
2,4-dienoyl-CoA reductase, mitochondrial	0.99898	1.1343	-0.0014723	0.181802
Upstream-binding protein 1	0.72395	0.86209	-0.466038	-0.21409
Upstream stimulatory factor 2	0.74824	0.88787	-0.418427	-0.17158
TAR DNA-binding protein 43	0.88731	1.0293	-0.17249	0.0416635
Smad nuclear-interacting protein 1	1.2325	1.3755	0.301588	0.459956
Protein LLP homolog	0.9182	1.0626	-0.12312	0.0875986
TRMT1-like protein	0.68822	0.83796	-0.539058	-0.255047
Thyroid transcription factor 1-associated protein 26	1.0923	1.2457	0.127369	0.316957
ATP-dependent RNA helicase DDX51	0.8749	1.0294	-0.19281	0.0418037
Probable ATP-dependent RNA helicase DHX37	0.78543	0.94006	-0.348445	-0.0891753
Plectin	1.1134	1.2722	0.154972	0.347325
Glutamate-rich WD repeat-containing protein 1	1.0028	1.1616	0.0040339	0.216113
U5 small nuclear ribonucleoprotein 40 kDa protein	0.8495	1.0123	-0.235314	0.0176369
U3 small nucleolar ribonucleoprotein protein IMP3	1.1745	1.3384	0.232047	0.420509
Periodic tryptophan protein 1 homolog	1.3416	1.5129	0.423955	0.597317
RuvB-like 1	0.69297	0.86786	-0.529135	-0.204466
DNA-directed RNA polymerase I subunit RPA34	0.51086	0.69303	-0.969	-0.52901
60S ribosomal protein L7-like 1	1.3012	1.4869	0.379843	0.572308
ATPase family AAA domain-containing protein 5	0.98688	1.1789	-0.0190534	0.237441
DNA-directed RNA polymerase, mitochondrial	0.75739	0.95372	-0.400892	-0.0683623
BEN domain-containing protein 3	0.78913	0.98998	-0.341665	-0.0145287
Serine/arginine repetitive matrix protein 1	1.0387	1.2526	0.054779	0.324926
Nucleolar MIF4G domain-containing protein 1	0.8891	1.1075	-0.169582	0.147307
Regulation of nuclear pre-mRNA domain-containing protein 2	1.6661	1.8905	0.736475	0.918768
Uncharacterized protein C3orf17	0.76502	0.99505	-0.386431	-0.00715907
Protein mago nashi homolog;Protein mago nashi homolog 2	0.76967	1.0166	-0.377688	0.0237521
Multiple myeloma tumor-associated protein 2	1.077	1.3243	0.107018	0.40523
Signal recognition particle subunit SRP72	1.5114	1.7591	0.595886	0.814837
Ribosomal RNA-processing protein 7 homolog A	1.0525	1.302	0.0738202	0.380729
THO complex subunit 1	0.80098	1.0676	-0.320162	0.0943712
Deoxynucleotidyltransferase terminal-interacting protein 1	0.78079	1.0637	-0.356994	0.0890913
Splicing factor 45	1.0642	1.3548	0.0897693	0.43808
Signal recognition particle subunit SRP68	1.1484	1.4417	0.199625	0.527771
Replication protein A 14 kDa subunit	0.86439	1.1903	-0.210246	0.251325
ATP-dependent RNA helicase DDX55	0.80377	1.1829	-0.315145	0.242328
Guanine nucleotide-binding protein subunit beta-2-like 1;Guanine nucleotide-binding protein subunit beta-2-like 1, N-terminally processed	1.1349	1.5762	0.182565	0.656451
Transcription elongation factor SPT6	1.24	1.7162	0.31034	0.779218
Mitotic interactor and substrate of PLK1	0.76328	1.2597	-0.389716	0.33308
Transducin beta-like protein 2	0.99971	1.9369	-0.000418442	0.953749
Putative RNA-binding protein Luc7-like 1	0.80443	2.1544	-0.313961	1.10729
