# Supplementary material for: A variant NuRD complex containing PWWP2A/B excludes MBD2/3 to regulate transcription at active genes
Source: Nat Commun. 2018 Sep 18;9:3798. doi: 10.1038/s41467-018-06235-9 (PMC6143588; doi:10.1038/s41467-018-06235-9)
Supplement: Supplementary file 5 — Supplementary Data 2 [file 41467_2018_6235_MOESM5_ESM.xlsx]

## Sheet: Supplementary Data2
			FS2-PWWP2A in mouse E14 embryonic stem cells
	NuRD complex components
	known NuRD interacting proteins
prot_hit_num	prot_family_member	prot_acc	prot_desc	prot_score	prot_mass	prot_matches	prot_matches_sig	prot_sequences	prot_sequences_sig
1	1	Q8K4B0	Metastasis-associated protein MTA1 OS=Mus musculus GN=Mta1 PE=1 SV=1	1838	81432	178	91	67	47
2	1	O09106	Histone deacetylase 1 OS=Mus musculus GN=Hdac1 PE=1 SV=1	1050	55610	98	50	31	19
3	1	Q69Z61	PWWP domain-containing protein 2A OS=Mus musculus GN=Pwwp2a PE=2 SV=2	1011	79795	166	67	40	20
2	2	P70288	Histone deacetylase 2 OS=Mus musculus GN=Hdac2 PE=1 SV=1	734	55837	81	32	26	14
4	1	P63017	Heat shock cognate 71 kDa protein OS=Mus musculus GN=Hspa8 PE=1 SV=1	725	71055	48	31	33	22
1	2	Q924K8	Metastasis-associated protein MTA3 OS=Mus musculus GN=Mta3 PE=1 SV=1	690	67719	67	32	36	21
5	1	Q80TS5	Zinc finger protein 423 OS=Mus musculus GN=Znf423 PE=1 SV=2	652	149533	77	35	49	26
6	1	Q60972	Histone-binding protein RBBP4 OS=Mus musculus GN=Rbbp4 PE=1 SV=5	470	47911	65	18	24	13
1	3	Q9R190	Metastasis-associated protein MTA2 OS=Mus musculus GN=Mta2 PE=1 SV=1	378	75724	52	22	31	16
7	1	Q3ULD5	Methylcrotonoyl-CoA carboxylase beta chain, mitochondrial OS=Mus musculus GN=Mccc2 PE=1 SV=1	337	61910	20	13	16	12
8	1	P38647	Stress-70 protein, mitochondrial OS=Mus musculus GN=Hspa9 PE=1 SV=3	291	73701	28	10	24	9
4		P17156	Heat shock-related 70 kDa protein 2 OS=Mus musculus GN=Hspa2 PE=1 SV=2	286	69884	22	12	17	8
6	2	Q60973	Histone-binding protein RBBP7 OS=Mus musculus GN=Rbbp7 PE=1 SV=1	280	48102	52	15	19	10
4	2	P20029	78 kDa glucose-regulated protein OS=Mus musculus GN=Hspa5 PE=1 SV=3	207	72492	14	7	12	5
4		P16627	Heat shock 70 kDa protein 1-like OS=Mus musculus GN=Hspa1l PE=1 SV=4	201	70992	11	6	7	4
9	1	P04104	Keratin, type II cytoskeletal 1 OS=Mus musculus GN=Krt1 PE=1 SV=4	198	66079	11	6	8	4
9	2	Q6NXH9	Keratin, type II cytoskeletal 73 OS=Mus musculus GN=Krt73 PE=1 SV=1	161	59502	12	4	6	2
10	1	Q61656	Probable ATP-dependent RNA helicase DDX5 OS=Mus musculus GN=Ddx5 PE=1 SV=2	160	69760	14	5	14	5
11	1	P02535	Keratin, type I cytoskeletal 10 OS=Mus musculus GN=Krt10 PE=1 SV=3	154	57906	13	4	11	3
12	1	Q99MR8	Methylcrotonoyl-CoA carboxylase subunit alpha, mitochondrial OS=Mus musculus GN=Mccc1 PE=1 SV=2	152	79692	14	8	13	8
9	3	Q922U2	Keratin, type II cytoskeletal 5 OS=Mus musculus GN=Krt5 PE=1 SV=1	138	61957	15	5	13	5
9		Q6IFZ6	Keratin, type II cytoskeletal 1b OS=Mus musculus GN=Krt77 PE=1 SV=1	135	61379	13	4	10	2
9		Q6IFZ9	Keratin, type II cytoskeletal 74 OS=Mus musculus GN=Krt74 PE=3 SV=1	129	55340	6	3	3	1
9	4	Q3TTY5	Keratin, type II cytoskeletal 2 epidermal OS=Mus musculus GN=Krt2 PE=1 SV=1	121	71336	12	4	9	4
9		P50446	Keratin, type II cytoskeletal 6A OS=Mus musculus GN=Krt6a PE=1 SV=3	115	59641	15	3	12	3
11		Q61414	Keratin, type I cytoskeletal 15 OS=Mus musculus GN=Krt15 PE=1 SV=2	110	49278	15	4	11	3
11		Q61781	Keratin, type I cytoskeletal 14 OS=Mus musculus GN=Krt14 PE=1 SV=2	106	53176	10	3	8	2
13	1	Q62318	Transcription intermediary factor 1-beta OS=Mus musculus GN=Trim28 PE=1 SV=3	102	90558	8	4	7	4
5		Q6KAS7	Zinc finger protein 521 OS=Mus musculus GN=Znf521 PE=1 SV=2	96	152074	17	4	13	4
4		P17879	Heat shock 70 kDa protein 1B OS=Mus musculus GN=Hspa1b PE=1 SV=3	88	70418	6	4	6	4
14	1	Q6PR54	Telomere-associated protein RIF1 OS=Mus musculus GN=Rif1 PE=1 SV=2	88	268116	13	4	13	4
15	1	P10126	Elongation factor 1-alpha 1 OS=Mus musculus GN=Eef1a1 PE=1 SV=3	88	50424	11	4	9	4
11		A6BLY7	Keratin, type I cytoskeletal 28 OS=Mus musculus GN=Krt28 PE=1 SV=1	87	50771	4	2	2	1
16	1	Q8BX22	Sal-like protein 4 OS=Mus musculus GN=Sall4 PE=1 SV=2	87	114635	11	3	11	3
17	1	Q9Z2X1	Heterogeneous nuclear ribonucleoprotein F OS=Mus musculus GN=Hnrnpf PE=1 SV=3	83	46043	4	2	4	2
18	1	Q9JLZ6	Hypermethylated in cancer 2 protein OS=Mus musculus GN=Hic2 PE=2 SV=4	82	67694	5	2	5	2
9	5	Q3UV17	Keratin, type II cytoskeletal 2 oral OS=Mus musculus GN=Krt76 PE=1 SV=1	77	63319	11	2	7	2
9	6	Q8VED5	Keratin, type II cytoskeletal 79 OS=Mus musculus GN=Krt79 PE=1 SV=2	76	57802	12	2	11	2
11	2	Q6IFX2	Keratin, type I cytoskeletal 42 OS=Mus musculus GN=Krt42 PE=1 SV=1	76	50444	6	2	6	2
10		Q501J6	Probable ATP-dependent RNA helicase DDX17 OS=Mus musculus GN=Ddx17 PE=1 SV=1	75	72981	6	1	6	1
19	1	Q8K310	Matrin-3 OS=Mus musculus GN=Matr3 PE=1 SV=1	75	95085	3	1	3	1
9		Q6IME9	Keratin, type II cytoskeletal 72 OS=Mus musculus GN=Krt72 PE=3 SV=1	74	57228	8	1	5	1
11	3	P19001	Keratin, type I cytoskeletal 19 OS=Mus musculus GN=Krt19 PE=1 SV=1	74	44515	11	3	10	3
17		O35737	Heterogeneous nuclear ribonucleoprotein H OS=Mus musculus GN=Hnrnph1 PE=1 SV=3	73	49454	2	1	2	1
20	1	P62983	Ubiquitin-40S ribosomal protein S27a OS=Mus musculus GN=Rps27a PE=1 SV=2	73	18282	5	3	4	2
21	1	A2BE28	Ribosomal biogenesis protein LAS1L OS=Mus musculus GN=Las1l PE=1 SV=1	73	90100	13	2	11	2
15		P62631	Elongation factor 1-alpha 2 OS=Mus musculus GN=Eef1a2 PE=1 SV=1	67	50764	8	2	7	2
22	1	Q91ZA3	Propionyl-CoA carboxylase alpha chain, mitochondrial OS=Mus musculus GN=Pcca PE=1 SV=2	67	80498	12	2	10	2
9		P07744	Keratin, type II cytoskeletal 4 OS=Mus musculus GN=Krt4 PE=1 SV=2	66	56590	9	1	8	1
9		P03995	Glial fibrillary acidic protein OS=Mus musculus GN=Gfap PE=1 SV=4	65	49927	8	1	7	1
23	1	Q3TZX8	Polynucleotide 5~-hydroxyl-kinase NOL9 OS=Mus musculus GN=Nol9 PE=1 SV=1	64	82043	6	1	6	1
24	1	Q9JHS4	ATP-dependent Clp protease ATP-binding subunit clpX-like, mitochondrial OS=Mus musculus GN=Clpx PE=1 SV=2	64	69984	5	1	5	1
11		Q9QWL7	Keratin, type I cytoskeletal 17 OS=Mus musculus GN=Krt17 PE=1 SV=3	63	48417	10	2	10	2
25	1	Q9CYR0	Single-stranded DNA-binding protein, mitochondrial OS=Mus musculus GN=Ssbp1 PE=1 SV=1	58	17365	2	1	2	1
26	1	Q61937	Nucleophosmin OS=Mus musculus GN=Npm1 PE=1 SV=1	56	32711	5	1	5	1
27	1	Q99LP6	GrpE protein homolog 1, mitochondrial OS=Mus musculus GN=Grpel1 PE=1 SV=1	55	24520	3	1	3	1
28	1	Q4VBE8	WD repeat-containing protein 18 OS=Mus musculus GN=Wdr18 PE=1 SV=1	55	47979	2	1	2	1
29	1	Q9DBD5	Proline-, glutamic acid- and leucine-rich protein 1 OS=Mus musculus GN=Pelp1 PE=1 SV=2	53	119306	5	2	5	2
30	1	P62806	Histone H4 OS=Mus musculus GN=Hist1h4a PE=1 SV=2	52	11360	3	1	2	1
31	1	Q9WTM5	RuvB-like 2 OS=Mus musculus GN=Ruvbl2 PE=1 SV=3	52	51252	4	1	4	1
32	1	P62830	60S ribosomal protein L23 OS=Mus musculus GN=Rpl23 PE=1 SV=1	51	14970	2	1	2	1
33	1	Q99MN9	Propionyl-CoA carboxylase beta chain, mitochondrial OS=Mus musculus GN=Pccb PE=1 SV=2	49	58999	8	2	8	2
9		P11679	Keratin, type II cytoskeletal 8 OS=Mus musculus GN=Krt8 PE=1 SV=4	44	54531	6	1	5	1
34	1	Q91X72	Hemopexin OS=Mus musculus GN=Hpx PE=1 SV=2	44	52026	4	1	4	1
11		P05784	Keratin, type I cytoskeletal 18 OS=Mus musculus GN=Krt18 PE=1 SV=5	43	47509	8	1	6	1
35	1	Q7TQH0	Ataxin-2-like protein OS=Mus musculus GN=Atxn2l PE=1 SV=1	43	110865	13	2	11	2
36	1	Q64028	Polyhomeotic-like protein 1 OS=Mus musculus GN=Phc1 PE=1 SV=2	43	106822	3	1	3	1
37	1	B2RXM4	Alpha N-terminal protein methyltransferase 1B OS=Mus musculus GN=Mettl11b PE=2 SV=1	43	32691	2	1	1	1
2		O88895	Histone deacetylase 3 OS=Mus musculus GN=Hdac3 PE=1 SV=1	42	49017	4	2	2	1
38	1	Q62425	Cytochrome c oxidase subunit NDUFA4 OS=Mus musculus GN=Ndufa4 PE=1 SV=2	42	9321	5	1	4	1
39	1	P62754	40S ribosomal protein S6 OS=Mus musculus GN=Rps6 PE=1 SV=1	38	28834	1	1	1	1
40	1	P48758	Carbonyl reductase [NADPH] 1 OS=Mus musculus GN=Cbr1 PE=1 SV=3	38	30907	1	1	1	1
41	1	Q7TSZ8	Nucleus accumbens-associated protein 1 OS=Mus musculus GN=Nacc1 PE=1 SV=1	37	57299	4	1	4	1
3		O88379	Bromodomain adjacent to zinc finger domain protein 1A OS=Mus musculus GN=Baz1a PE=1 SV=3	35	179945	12	1	6	1
42	1	Q587J6	LINE-1 type transposase domain-containing protein 1 OS=Mus musculus GN=L1td1 PE=2 SV=1	35	88705	6	1	6	1
43	1	Q6QD59	Vesicle transport protein SEC20 OS=Mus musculus GN=Bnip1 PE=1 SV=1	35	26330	4	1	4	1
44	1	Q91VU6	DDB1- and CUL4-associated factor 11 OS=Mus musculus GN=Dcaf11 PE=1 SV=1	35	62638	2	1	2	1
45	1	Q9Z0T6	Polycystic kidney disease and receptor for egg jelly-related protein OS=Mus musculus GN=Pkdrej PE=2 SV=1	35	243630	10	1	10	1
46	1	Q6GSS7	Histone H2A type 2-A OS=Mus musculus GN=Hist2h2aa1 PE=1 SV=3	30	14087	3	1	3	1
