# Supplementary material for: A variant NuRD complex containing PWWP2A/B excludes MBD2/3 to regulate transcription at active genes
Source: Nat Commun. 2018 Sep 18;9:3798. doi: 10.1038/s41467-018-06235-9 (PMC6143588; doi:10.1038/s41467-018-06235-9)
Supplement: Supplementary file 6 — Supplementary Data 3 [file 41467_2018_6235_MOESM6_ESM.xlsx]

## Sheet: Supplementary Data3
	NuRD complex components					FS2-PWWP2A IP-MS in HeLa cells
	known NuRD interacting proteins
	PWWP2B
Family	Member	Database	Accession	Score	Mass	Num. of matches	Num. of significant matches	Num. of sequences	Num. of significant sequences	emPAI	Description
1	1	UPR_HomoSapiens	sp|Q96N64|PWP2A_HUMAN	14324	82366	721	650	63	63	346.9	PWWP domain-containing protein 2A OS=Homo sapiens GN=PWWP2A PE=1 SV=2
2	1	UPR_HomoSapiens	sp|Q13330-3|MTA1_HUMAN	5346	79770	227	208	68	63	310.82	Isoform 3 of Metastasis-associated protein MTA1 OS=Homo sapiens GN=MTA1
2	2	UPR_HomoSapiens	tr|E7ESY4|E7ESY4_HUMAN	5004	80008	212	194	64	59	179.41	Metastasis-associated protein MTA1 OS=Homo sapiens GN=MTA1 PE=1 SV=1
3	1	UPR_HomoSapiens	sp|Q9HCC0|MCCB_HUMAN	4507	61808	163	150	43	41	76.58	Methylcrotonoyl-CoA carboxylase beta chain, mitochondrial OS=Homo sapiens GN=MCCC2 PE=1 SV=1
2	3	UPR_HomoSapiens	tr|H0Y4T7|H0Y4T7_HUMAN	3534	57747	155	143	46	42	219.33	Metastasis-associated protein MTA1 (Fragment) OS=Homo sapiens GN=MTA1 PE=1 SV=1
2	4	UPR_HomoSapiens	sp|O94776|MTA2_HUMAN	2307	75717	93	85	46	41	28.07	Metastasis-associated protein MTA2 OS=Homo sapiens GN=MTA2 PE=1 SV=1
4	1	UPR_HomoSapiens	sp|Q16576|RBBP7_HUMAN	2074	48132	110	85	24	21	21.9	Histone-binding protein RBBP7 OS=Homo sapiens GN=RBBP7 PE=1 SV=1
2	5	UPR_HomoSapiens	tr|E7EV10|E7EV10_HUMAN	1767	67780	81	72	34	29	15.2	Metastasis-associated protein MTA3 OS=Homo sapiens GN=MTA3 PE=1 SV=1
2	6	UPR_HomoSapiens	sp|Q9BTC8|MTA3_HUMAN	1765	68202	81	72	35	30	14.98	Metastasis-associated protein MTA3 OS=Homo sapiens GN=MTA3 PE=1 SV=2
5	1	UPR_HomoSapiens	sp|Q92769|HDAC2_HUMAN	1650	55899	97	86	28	25	21.65	Histone deacetylase 2 OS=Homo sapiens GN=HDAC2 PE=1 SV=2
6	1	UPR_HomoSapiens	sp|P11498|PYC_HUMAN	1586	130293	67	61	46	44	4.71	Pyruvate carboxylase, mitochondrial OS=Homo sapiens GN=PC PE=1 SV=2
5	2	UPR_HomoSapiens	sp|Q13547|HDAC1_HUMAN	1562	55638	99	84	30	26	22.07	Histone deacetylase 1 OS=Homo sapiens GN=HDAC1 PE=1 SV=1
4	2	UPR_HomoSapiens	sp|Q09028-3|RBBP4_HUMAN	1489	46415	86	67	20	19	13.02	Isoform 3 of Histone-binding protein RBBP4 OS=Homo sapiens GN=RBBP4
7	1	UPR_HomoSapiens	sp|P11142|HSP7C_HUMAN	1132	71082	46	41	31	29	6.85	Heat shock cognate 71 kDa protein OS=Homo sapiens GN=HSPA8 PE=1 SV=1
8	1	UPR_HomoSapiens	sp|P05165|PCCA_HUMAN	1075	80635	41	39	31	30	5.53	Propionyl-CoA carboxylase alpha chain, mitochondrial OS=Homo sapiens GN=PCCA PE=1 SV=4
9	1	UPR_HomoSapiens	sp|P05166|PCCB_HUMAN	1058	58806	36	34	30	29	11.02	Propionyl-CoA carboxylase beta chain, mitochondrial OS=Homo sapiens GN=PCCB PE=1 SV=3
10	1	UPR_HomoSapiens	sp|Q5T5X7|BEND3_HUMAN	986	95556	28	26	27	26	2.62	BEN domain-containing protein 3 OS=Homo sapiens GN=BEND3 PE=1 SV=1
11	1	UPR_HomoSapiens	sp|Q96RQ3|MCCA_HUMAN	940	80935	41	39	28	26	5.11	Methylcrotonoyl-CoA carboxylase subunit alpha, mitochondrial OS=Homo sapiens GN=MCCC1 PE=1 SV=3
12	1	UPR_HomoSapiens	sp|P38646|GRP75_HUMAN	933	73920	27	25	22	21	3.08	Stress-70 protein, mitochondrial OS=Homo sapiens GN=HSPA9 PE=1 SV=2
13	1	UPR_HomoSapiens	sp|Q9HAV7|GRPE1_HUMAN	863	24492	41	36	15	14	36.72	GrpE protein homolog 1, mitochondrial OS=Homo sapiens GN=GRPEL1 PE=1 SV=2
7	2	UPR_HomoSapiens	sp|P08107|HSP71_HUMAN	704	70294	33	27	25	22	4.37	Heat shock 70 kDa protein 1A/1B OS=Homo sapiens GN=HSPA1A PE=1 SV=5
14	1	UPR_HomoSapiens	sp|P13645|K1C10_HUMAN	482	59020	14	13	13	12	1.61	Keratin, type I cytoskeletal 10 OS=Homo sapiens GN=KRT10 PE=1 SV=6
15	1	UPR_HomoSapiens	sp|P04264|K2C1_HUMAN	481	66170	13	12	13	12	1.35	Keratin, type II cytoskeletal 1 OS=Homo sapiens GN=KRT1 PE=1 SV=6
15	2	UPR_HomoSapiens	sp|P35908|K22E_HUMAN	476	65678	13	12	13	12	1.37	Keratin, type II cytoskeletal 2 epidermal OS=Homo sapiens GN=KRT2 PE=1 SV=2
16	1	UPR_HomoSapiens	sp|Q6NUJ5|PWP2B_HUMAN	455	64612	23	20	21	18	2.73	PWWP domain-containing protein 2B OS=Homo sapiens GN=PWWP2B PE=1 SV=3
17	1	UPR_HomoSapiens	sp|P52294|IMA5_HUMAN	447	60925	24	18	18	15	2.45	Importin subunit alpha-5 OS=Homo sapiens GN=KPNA1 PE=1 SV=3
17	2	UPR_HomoSapiens	sp|O60684|IMA7_HUMAN	444	60733	22	17	18	15	2.47	Importin subunit alpha-7 OS=Homo sapiens GN=KPNA6 PE=1 SV=1
18	1	UPR_HomoSapiens	tr|D6REM6|D6REM6_HUMAN	379	88647	14	12	14	12	0.9	Matrin-3 OS=Homo sapiens GN=MATR3 PE=1 SV=1
19	1	UPR_HomoSapiens	sp|Q8WWM7|ATX2L_HUMAN	378	113589	22	20	22	20	1.3	Ataxin-2-like protein OS=Homo sapiens GN=ATXN2L PE=1 SV=2
7	3	UPR_HomoSapiens	sp|P17066|HSP76_HUMAN	353	71440	13	11	11	10	1.07	Heat shock 70 kDa protein 6 OS=Homo sapiens GN=HSPA6 PE=1 SV=2
20	1	UPR_HomoSapiens	sp|Q04837|SSBP_HUMAN	337	17249	12	9	8	6	5.67	Single-stranded DNA-binding protein, mitochondrial OS=Homo sapiens GN=SSBP1 PE=1 SV=1
21	1	UPR_HomoSapiens	sp|Q09666|AHNK_HUMAN	323	629213	16	16	16	16	0.13	Neuroblast differentiation-associated protein AHNAK OS=Homo sapiens GN=AHNAK PE=1 SV=2
22	1	UPR_HomoSapiens	sp|Q5VTE0|EF1A3_HUMAN	305	50495	14	12	13	11	1.79	Putative elongation factor 1-alpha-like 3 OS=Homo sapiens GN=EEF1A1P5 PE=5 SV=1
23	1	UPR_HomoSapiens	sp|Q13011|ECH1_HUMAN	293	36136	9	7	8	6	1.48	Delta(3,5)-Delta(2,4)-dienoyl-CoA isomerase, mitochondrial OS=Homo sapiens GN=ECH1 PE=1 SV=2
24	1	UPR_HomoSapiens	sp|Q6NZI2|PTRF_HUMAN	292	43450	11	11	11	11	2.3	Polymerase I and transcript release factor OS=Homo sapiens GN=PTRF PE=1 SV=1
25	1	UPR_HomoSapiens	sp|P10412|H14_HUMAN	290	21852	7	7	6	6	2.61	Histone H1.4 OS=Homo sapiens GN=HIST1H1E PE=1 SV=2
26	1	UPR_HomoSapiens	tr|I3L3A8|I3L3A8_HUMAN	272	126177	10	9	9	9	0.4	Proline-, glutamic acid- and leucine-rich protein 1 OS=Homo sapiens GN=PELP1 PE=1 SV=1
27	1	UPR_HomoSapiens	sp|Q9UJX3-2|APC7_HUMAN	257	60591	13	11	12	10	1.18	Isoform 2 of Anaphase-promoting complex subunit 7 OS=Homo sapiens GN=ANAPC7
7	4	UPR_HomoSapiens	sp|P11021|GRP78_HUMAN	249	72402	8	8	8	8	0.69	78 kDa glucose-regulated protein OS=Homo sapiens GN=HSPA5 PE=1 SV=2
28	1	UPR_HomoSapiens	tr|E9PIE3|E9PIE3_HUMAN	243	31126	6	6	4	4	0.83	Protein kinase C delta-binding protein OS=Homo sapiens GN=PRKCDBP PE=1 SV=1
29	1	UPR_HomoSapiens	sp|Q9Y4W2-2|LAS1L_HUMAN	231	82161	7	7	7	7	0.5	Isoform 2 of Ribosomal biogenesis protein LAS1L OS=Homo sapiens GN=LAS1L
30	1	UPR_HomoSapiens	sp|P07437|TBB5_HUMAN	228	50095	8	8	8	8	1.12	Tubulin beta chain OS=Homo sapiens GN=TUBB PE=1 SV=2
30	2	UPR_HomoSapiens	sp|P68371|TBB4B_HUMAN	225	50255	8	8	8	8	1.12	Tubulin beta-4B chain OS=Homo sapiens GN=TUBB4B PE=1 SV=1
31	1	UPR_HomoSapiens	sp|P35527|K1C9_HUMAN	214	62255	7	7	7	7	0.7	Keratin, type I cytoskeletal 9 OS=Homo sapiens GN=KRT9 PE=1 SV=3
32	1	UPR_HomoSapiens	sp|Q8WYP5-2|ELYS_HUMAN	213	257894	9	7	9	7	0.14	Isoform 2 of Protein ELYS OS=Homo sapiens GN=AHCTF1
33	1	UPR_HomoSapiens	tr|U3KQK0|U3KQK0_HUMAN	206	18792	8	7	6	6	3.45	Histone H2B OS=Homo sapiens GN=HIST1H2BN PE=1 SV=1
34	1	UPR_HomoSapiens	sp|Q8N680|ZBTB2_HUMAN	204	58213	5	5	5	5	0.5	Zinc finger and BTB domain-containing protein 2 OS=Homo sapiens GN=ZBTB2 PE=1 SV=1
35	1	UPR_HomoSapiens	sp|Q71DI3|H32_HUMAN	201	15436	8	6	5	4	2.34	Histone H3.2 OS=Homo sapiens GN=HIST2H3A PE=1 SV=3
15	3	UPR_HomoSapiens	sp|P13647|K2C5_HUMAN	195	62568	6	5	6	5	0.46	Keratin, type II cytoskeletal 5 OS=Homo sapiens GN=KRT5 PE=1 SV=3
36	1	UPR_HomoSapiens	sp|Q9Y2K1-2|ZBTB1_HUMAN	194	75345	6	6	5	5	0.37	Isoform 2 of Zinc finger and BTB domain-containing protein 1 OS=Homo sapiens GN=ZBTB1
37	1	UPR_HomoSapiens	sp|P62753|RS6_HUMAN	193	28834	6	6	6	6	1.65	40S ribosomal protein S6 OS=Homo sapiens GN=RPS6 PE=1 SV=1
38	1	UPR_HomoSapiens	sp|O95714|HERC2_HUMAN	190	533510	15	14	15	14	0.13	E3 ubiquitin-protein ligase HERC2 OS=Homo sapiens GN=HERC2 PE=1 SV=2
39	1	UPR_HomoSapiens	sp|Q9BY77|PDIP3_HUMAN	189	46289	5	5	5	5	0.66	Polymerase delta-interacting protein 3 OS=Homo sapiens GN=POLDIP3 PE=1 SV=2
40	1	UPR_HomoSapiens	sp|P62805|H4_HUMAN	186	11360	7	6	6	6	10.6	Histone H4 OS=Homo sapiens GN=HIST1H4A PE=1 SV=2
41	1	UPR_HomoSapiens	tr|F8VXG7|F8VXG7_HUMAN	180	143599	8	8	8	8	0.3	Protein SCAF11 OS=Homo sapiens GN=SCAF11 PE=1 SV=1
42	1	UPR_HomoSapiens	tr|H3BLZ8|H3BLZ8_HUMAN	180	81073	8	8	8	8	0.59	Probable ATP-dependent RNA helicase DDX17 OS=Homo sapiens GN=DDX17 PE=1 SV=1
42	2	UPR_HomoSapiens	sp|P17844-2|DDX5_HUMAN	179	60982	6	6	6	6	0.59	Isoform 2 of Probable ATP-dependent RNA helicase DDX5 OS=Homo sapiens GN=DDX5
43	1	UPR_HomoSapiens	sp|Q9H1A4|APC1_HUMAN	174	218528	8	8	8	8	0.19	Anaphase-promoting complex subunit 1 OS=Homo sapiens GN=ANAPC1 PE=1 SV=1
44	1	UPR_HomoSapiens	sp|P07199|CENPB_HUMAN	170	65531	5	4	5	4	0.33	Major centromere autoantigen B OS=Homo sapiens GN=CENPB PE=1 SV=2
45	1	UPR_HomoSapiens	sp|Q9NXF1-2|TEX10_HUMAN	170	104534	8	6	8	6	0.31	Isoform 2 of Testis-expressed sequence 10 protein OS=Homo sapiens GN=TEX10
46	1	UPR_HomoSapiens	sp|P62280|RS11_HUMAN	167	18590	10	10	8	8	8.65	40S ribosomal protein S11 OS=Homo sapiens GN=RPS11 PE=1 SV=3
47	1	UPR_HomoSapiens	sp|P49411|EFTU_HUMAN	149	49852	6	6	6	6	0.76	Elongation factor Tu, mitochondrial OS=Homo sapiens GN=TUFM PE=1 SV=2
48	1	UPR_HomoSapiens	tr|J3QS39|J3QS39_HUMAN	142	10463	7	6	6	5	13.21	Ubiquitin (Fragment) OS=Homo sapiens GN=UBB PE=4 SV=1
49	1	UPR_HomoSapiens	sp|Q5VT52-3|RPRD2_HUMAN	139	153238	8	8	8	8	0.28	Isoform 3 of Regulation of nuclear pre-mRNA domain-containing protein 2 OS=Homo sapiens GN=RPRD2
50	1	UPR_HomoSapiens	sp|Q9Y265|RUVB1_HUMAN	135	50538	4	4	4	4	0.45	RuvB-like 1 OS=Homo sapiens GN=RUVBL1 PE=1 SV=1
51	1	UPR_HomoSapiens	sp|P0C0S8|H2A1_HUMAN	135	14083	4	4	4	4	2.74	Histone H2A type 1 OS=Homo sapiens GN=HIST1H2AG PE=1 SV=2
52	1	UPR_HomoSapiens	sp|O00629|IMA3_HUMAN	132	58364	6	6	4	4	0.38	Importin subunit alpha-3 OS=Homo sapiens GN=KPNA4 PE=1 SV=1
53	1	UPR_HomoSapiens	sp|P06748-2|NPM_HUMAN	129	29617	3	3	2	2	0.37	Isoform 2 of Nucleophosmin OS=Homo sapiens GN=NPM1
54	1	UPR_HomoSapiens	sp|Q13042-2|CDC16_HUMAN	129	72279	4	4	4	4	0.3	Isoform 2 of Cell division cycle protein 16 homolog OS=Homo sapiens GN=CDC16
55	1	UPR_HomoSapiens	tr|G8JLB6|G8JLB6_HUMAN	117	51482	4	3	4	3	0.32	Heterogeneous nuclear ribonucleoprotein H OS=Homo sapiens GN=HNRNPH1 PE=1 SV=1
56	1	UPR_HomoSapiens	tr|G5EA36|G5EA36_HUMAN	115	92764	6	4	6	4	0.23	Cell division cycle 27, isoform CRA_c OS=Homo sapiens GN=CDC27 PE=1 SV=1
57	1	UPR_HomoSapiens	sp|Q9UQR1|ZN148_HUMAN	113	89548	3	3	3	3	0.17	Zinc finger protein 148 OS=Homo sapiens GN=ZNF148 PE=1 SV=2
58	1	UPR_HomoSapiens	sp|Q13105-2|ZBT17_HUMAN	112	90361	3	3	3	3	0.17	Isoform 2 of Zinc finger and BTB domain-containing protein 17 OS=Homo sapiens GN=ZBTB17
59	1	UPR_HomoSapiens	sp|P17028|ZNF24_HUMAN	111	42756	4	2	4	2	0.25	Zinc finger protein 24 OS=Homo sapiens GN=ZNF24 PE=1 SV=4
60	1	UPR_HomoSapiens	sp|P60709|ACTB_HUMAN	110	42052	5	5	5	5	0.75	Actin, cytoplasmic 1 OS=Homo sapiens GN=ACTB PE=1 SV=1
51	2	UPR_HomoSapiens	sp|Q16777|H2A2C_HUMAN	106	13980	4	4	4	4	2.78	Histone H2A type 2-C OS=Homo sapiens GN=HIST2H2AC PE=1 SV=4
61	1	UPR_HomoSapiens	sp|P0DME0|SETLP_HUMAN	106	34861	4	4	3	3	0.5	Protein SETSIP OS=Homo sapiens GN=SETSIP PE=1 SV=1
62	1	UPR_HomoSapiens	sp|Q9BQE3|TBA1C_HUMAN	104	50548	5	5	5	5	0.59	Tubulin alpha-1C chain OS=Homo sapiens GN=TUBA1C PE=1 SV=1
63	1	UPR_HomoSapiens	sp|P62829|RL23_HUMAN	104	14970	8	8	8	8	10.99	60S ribosomal protein L23 OS=Homo sapiens GN=RPL23 PE=1 SV=1
64	1	UPR_HomoSapiens	tr|H3BRR2|H3BRR2_HUMAN	97	5170	2	2	2	2	4.6	DNA-directed RNA polymerase II subunit RPB3 OS=Homo sapiens GN=POLR2C PE=1 SV=1
65	1	UPR_HomoSapiens	tr|J3KQN4|J3KQN4_HUMAN	96	16653	7	7	5	5	4.36	60S ribosomal protein L36a OS=Homo sapiens GN=RPL36A PE=3 SV=1
55	2	UPR_HomoSapiens	sp|P52597|HNRPF_HUMAN	93	45985	5	4	5	4	0.51	Heterogeneous nuclear ribonucleoprotein F OS=Homo sapiens GN=HNRNPF PE=1 SV=3
65	2	UPR_HomoSapiens	sp|Q969Q0|RL36L_HUMAN	92	12746	6	6	4	4	5.15	60S ribosomal protein L36a-like OS=Homo sapiens GN=RPL36AL PE=1 SV=3
66	1	UPR_HomoSapiens	sp|Q9UJX5-3|APC4_HUMAN	92	92955	3	2	3	2	0.11	Isoform 3 of Anaphase-promoting complex subunit 4 OS=Homo sapiens GN=ANAPC4
67	1	UPR_HomoSapiens	sp|Q00839-2|HNRPU_HUMAN	91	89665	4	3	4	3	0.17	Isoform Short of Heterogeneous nuclear ribonucleoprotein U OS=Homo sapiens GN=HNRNPU
35	2	UPR_HomoSapiens	sp|P68431|H31_HUMAN	90	15509	6	5	5	4	2.32	Histone H3.1 OS=Homo sapiens GN=HIST1H3A PE=1 SV=2
68	1	UPR_HomoSapiens	sp|P24928|RPB1_HUMAN	90	218408	2	2	2	2	0.04	DNA-directed RNA polymerase II subunit RPB1 OS=Homo sapiens GN=POLR2A PE=1 SV=2
69	1	UPR_HomoSapiens	sp|Q9UJX2|CDC23_HUMAN	90	69588	3	3	3	3	0.23	Cell division cycle protein 23 homolog OS=Homo sapiens GN=CDC23 PE=1 SV=3
70	1	UPR_HomoSapiens	tr|U3KQC1|U3KQC1_HUMAN	89	43891	3	3	3	3	0.38	WD repeat-containing protein 18 (Fragment) OS=Homo sapiens GN=WDR18 PE=1 SV=1
35	3	UPR_HomoSapiens	sp|P84243|H33_HUMAN	86	15376	6	5	5	4	2.34	Histone H3.3 OS=Homo sapiens GN=H3F3A PE=1 SV=2
71	1	UPR_HomoSapiens	sp|Q9Y230|RUVB2_HUMAN	86	51296	4	4	4	4	0.44	RuvB-like 2 OS=Homo sapiens GN=RUVBL2 PE=1 SV=3
72	1	UPR_HomoSapiens	tr|H0Y432|H0Y432_HUMAN	84	24805	2	2	2	2	0.46	Centrosomal protein of 55 kDa (Fragment) OS=Homo sapiens GN=CEP55 PE=1 SV=1
73	1	UPR_HomoSapiens	tr|H0Y6W5|H0Y6W5_HUMAN	84	97543	4	3	4	3	0.16	Zinc finger protein basonuclin-2 (Fragment) OS=Homo sapiens GN=BNC2 PE=1 SV=1
15	4	UPR_HomoSapiens	sp|P05787-2|K2C8_HUMAN	77	56573	4	3	4	3	0.28	Isoform 2 of Keratin, type II cytoskeletal 8 OS=Homo sapiens GN=KRT8
74	1	UPR_HomoSapiens	tr|J3KNH7|J3KNH7_HUMAN	77	65468	1	1	1	1	0.07	Sentrin-specific protease 3 OS=Homo sapiens GN=SENP3 PE=1 SV=1
75	1	UPR_HomoSapiens	sp|Q6ZN55-2|ZN574_HUMAN	76	110842	1	1	1	1	0.04	Isoform 2 of Zinc finger protein 574 OS=Homo sapiens GN=ZNF574
76	1	UPR_HomoSapiens	sp|P52292|IMA1_HUMAN	75	58168	2	1	2	1	0.08	Importin subunit alpha-1 OS=Homo sapiens GN=KPNA2 PE=1 SV=1
77	1	UPR_HomoSapiens	tr|B4DLN1|B4DLN1_HUMAN	74	48582	2	2	2	2	0.21	39S ribosomal protein L12, mitochondrial OS=Homo sapiens GN=MRPL12 PE=1 SV=1
78	1	UPR_HomoSapiens	sp|O43290|SNUT1_HUMAN	72	90371	2	1	2	1	0.05	U4/U6.U5 tri-snRNP-associated protein 1 OS=Homo sapiens GN=SART1 PE=1 SV=1
79	1	UPR_HomoSapiens	tr|H7BY16|H7BY16_HUMAN	71	32427	2	2	2	2	0.34	Nucleolin (Fragment) OS=Homo sapiens GN=NCL PE=1 SV=2
80	1	UPR_HomoSapiens	sp|Q96ST2-2|IWS1_HUMAN	69	56132	5	4	5	4	0.4	Isoform 2 of Protein IWS1 homolog OS=Homo sapiens GN=IWS1
81	1	UPR_HomoSapiens	sp|Q07666-2|KHDR1_HUMAN	69	45946	3	3	3	3	0.36	Isoform 2 of KH domain-containing, RNA-binding, signal transduction-associated protein 1 OS=Homo sapiens GN=KHDRBS1
82	1	UPR_HomoSapiens	sp|P62851|RS25_HUMAN	68	13791	2	2	2	2	0.96	40S ribosomal protein S25 OS=Homo sapiens GN=RPS25 PE=1 SV=1
83	1	UPR_HomoSapiens	tr|E9PIG2|E9PIG2_HUMAN	67	17465	1	1	1	1	0.31	Serpin H1 (Fragment) OS=Homo sapiens GN=SERPINH1 PE=1 SV=2
84	1	UPR_HomoSapiens	tr|C9JNW5|C9JNW5_HUMAN	67	17646	3	2	3	2	0.7	60S ribosomal protein L24 OS=Homo sapiens GN=RPL24 PE=1 SV=1
85	1	UPR_HomoSapiens	tr|H0YC08|H0YC08_HUMAN	66	5418	1	1	1	1	1.29	PWWP domain-containing protein 2A (Fragment) OS=Homo sapiens GN=PWWP2A PE=4 SV=1
14	2	UPR_HomoSapiens	sp|P02533|K1C14_HUMAN	65	51872	2	2	2	2	0.2	Keratin, type I cytoskeletal 14 OS=Homo sapiens GN=KRT14 PE=1 SV=4
86	1	UPR_HomoSapiens	tr|J3KP15|J3KP15_HUMAN	65	15362	1	1	1	1	0.36	Serine/arginine-rich-splicing factor 2 (Fragment) OS=Homo sapiens GN=SRSF2 PE=1 SV=2
42	3	UPR_HomoSapiens	sp|O00571-2|DDX3X_HUMAN	64	71710	2	2	2	2	0.14	Isoform 2 of ATP-dependent RNA helicase DDX3X OS=Homo sapiens GN=DDX3X
87	1	UPR_HomoSapiens	sp|P55081|MFAP1_HUMAN	64	51927	2	2	2	2	0.2	Microfibrillar-associated protein 1 OS=Homo sapiens GN=MFAP1 PE=1 SV=2
88	1	UPR_HomoSapiens	sp|Q00610-2|CLH1_HUMAN	63	189538	2	2	2	2	0.05	Isoform 2 of Clathrin heavy chain 1 OS=Homo sapiens GN=CLTC
89	1	UPR_HomoSapiens	sp|Q9ULD5-2|ZN777_HUMAN	63	95129	2	1	2	1	0.05	Isoform 2 of Zinc finger protein 777 OS=Homo sapiens GN=ZNF777
90	1	UPR_HomoSapiens	tr|E9PLA9|E9PLA9_HUMAN	62	20223	2	2	2	2	0.59	Caprin-1 (Fragment) OS=Homo sapiens GN=CAPRIN1 PE=1 SV=1
91	1	UPR_HomoSapiens	tr|Q5VU77|Q5VU77_HUMAN	62	38109	1	1	1	1	0.13	Ubiquitin-associated protein 2-like (Fragment) OS=Homo sapiens GN=UBAP2L PE=1 SV=1
92	1	UPR_HomoSapiens	sp|P63173|RL38_HUMAN	62	8270	2	2	2	2	2.01	60S ribosomal protein L38 OS=Homo sapiens GN=RPL38 PE=1 SV=2
93	1	UPR_HomoSapiens	sp|Q9NQG5|RPR1B_HUMAN	62	36991	2	1	2	1	0.14	Regulation of nuclear pre-mRNA domain-containing protein 1B OS=Homo sapiens GN=RPRD1B PE=1 SV=1
94	1	UPR_HomoSapiens	sp|O96019-2|ACL6A_HUMAN	61	43665	1	1	1	1	0.11	Isoform 2 of Actin-like protein 6A OS=Homo sapiens GN=ACTL6A
95	1	UPR_HomoSapiens	tr|H3BS42|H3BS42_HUMAN	61	57888	1	1	1	1	0.08	Zinc finger protein 768 OS=Homo sapiens GN=ZNF768 PE=1 SV=2
96	1	UPR_HomoSapiens	sp|O43167|ZBT24_HUMAN	61	79373	1	1	1	1	0.06	Zinc finger and BTB domain-containing protein 24 OS=Homo sapiens GN=ZBTB24 PE=1 SV=2
97	1	UPR_HomoSapiens	sp|Q15776|ZKSC8_HUMAN	61	66972	4	4	4	4	0.33	Zinc finger protein with KRAB and SCAN domains 8 OS=Homo sapiens GN=ZKSCAN8 PE=1 SV=2
98	1	UPR_HomoSapiens	tr|J3KTE4|J3KTE4_HUMAN	60	23347	1	1	1	1	0.22	Ribosomal protein L19 OS=Homo sapiens GN=RPL19 PE=1 SV=1
99	1	UPR_HomoSapiens	tr|H3BRN6|H3BRN6_HUMAN	60	7703	1	1	1	1	0.82	Zinc finger CCCH domain-containing protein 18 (Fragment) OS=Homo sapiens GN=ZC3H18 PE=1 SV=1
100	1	UPR_HomoSapiens	sp|P20908|CO5A1_HUMAN	60	184131	3	2	3	2	0.05	Collagen alpha-1(V) chain OS=Homo sapiens GN=COL5A1 PE=1 SV=3
101	1	UPR_HomoSapiens	tr|J3QKS7|J3QKS7_HUMAN	60	33470	2	2	2	2	0.32	SWI/SNF-related matrix-associated actin-dependent regulator of chromatin subfamily E member 1 (Fragment) OS=Homo sapiens GN=SMARCE1 PE=1 SV=1
102	1	UPR_HomoSapiens	tr|J3KR59|J3KR59_HUMAN	60	24895	1	1	1	1	0.21	Zinc finger protein 639 (Fragment) OS=Homo sapiens GN=ZNF639 PE=1 SV=1
103	1	UPR_HomoSapiens	sp|Q8WVC0-2|LEO1_HUMAN	59	68078	3	2	3	2	0.15	Isoform 2 of RNA polymerase-associated protein LEO1 OS=Homo sapiens GN=LEO1
104	1	UPR_HomoSapiens	tr|H7BYN3|H7BYN3_HUMAN	58	26004	2	2	2	2	0.43	Transcription factor A, mitochondrial (Fragment) OS=Homo sapiens GN=TFAM PE=1 SV=1
105	1	UPR_HomoSapiens	sp|P17174-2|AATC_HUMAN	57	44404	1	1	1	1	0.11	Isoform 2 of Aspartate aminotransferase, cytoplasmic OS=Homo sapiens GN=GOT1
106	1	UPR_HomoSapiens	tr|E9PJD9|E9PJD9_HUMAN	57	10235	1	1	1	1	0.57	60S ribosomal protein L27a OS=Homo sapiens GN=RPL27A PE=1 SV=1
107	1	UPR_HomoSapiens	tr|H0Y482|H0Y482_HUMAN	56	12974	1	1	1	1	0.43	Band 4.1-like protein 1 (Fragment) OS=Homo sapiens GN=EPB41L1 PE=4 SV=1
108	1	UPR_HomoSapiens	sp|P53999|TCP4_HUMAN	56	14386	1	1	1	1	0.38	Activated RNA polymerase II transcriptional coactivator p15 OS=Homo sapiens GN=SUB1 PE=1 SV=3
109	1	UPR_HomoSapiens	sp|O15015-2|ZN646_HUMAN	56	205318	3	3	3	3	0.07	Isoform 2 of Zinc finger protein 646 OS=Homo sapiens GN=ZNF646
110	1	UPR_HomoSapiens	sp|Q14980-2|NUMA1_HUMAN	55	237456	3	2	3	2	0.04	Isoform 2 of Nuclear mitotic apparatus protein 1 OS=Homo sapiens GN=NUMA1
111	1	UPR_HomoSapiens	tr|I3L0M9|I3L0M9_HUMAN	55	15763	1	1	1	1	0.34	Transcription elongation factor B polypeptide 2 (Fragment) OS=Homo sapiens GN=TCEB2 PE=1 SV=1
112	1	UPR_HomoSapiens	sp|P49756|RBM25_HUMAN	54	100467	2	2	2	2	0.1	RNA-binding protein 25 OS=Homo sapiens GN=RBM25 PE=1 SV=3
113	1	UPR_HomoSapiens	sp|O94915|FRYL_HUMAN	54	342177	6	2	6	2	0.03	Protein furry homolog-like OS=Homo sapiens GN=FRYL PE=1 SV=2
114	1	UPR_HomoSapiens	tr|A6NEM2|A6NEM2_HUMAN	53	215338	1	1	1	1	0.02	HCF N-terminal chain 5 OS=Homo sapiens GN=HCFC1 PE=1 SV=2
115	1	UPR_HomoSapiens	sp|Q9HCK8-2|CHD8_HUMAN	53	264008	3	2	3	2	0.04	Isoform 2 of Chromodomain-helicase-DNA-binding protein 8 OS=Homo sapiens GN=CHD8
116	1	UPR_HomoSapiens	sp|Q14978-2|NOLC1_HUMAN	52	74702	1	1	1	1	0.07	Isoform Beta of Nucleolar and coiled-body phosphoprotein 1 OS=Homo sapiens GN=NOLC1
117	1	UPR_HomoSapiens	sp|P62854|RS26_HUMAN	51	13292	1	1	1	1	0.42	40S ribosomal protein S26 OS=Homo sapiens GN=RPS26 PE=1 SV=3
118	1	UPR_HomoSapiens	tr|F5H0F9|F5H0F9_HUMAN	51	84306	1	1	1	1	0.06	Anaphase-promoting complex subunit 5 OS=Homo sapiens GN=ANAPC5 PE=1 SV=1
119	1	UPR_HomoSapiens	tr|J3KRB3|J3KRB3_HUMAN	50	12299	1	1	1	1	0.46	60S ribosomal protein L17 (Fragment) OS=Homo sapiens GN=RPL17 PE=1 SV=2
120	1	UPR_HomoSapiens	sp|P16401|H15_HUMAN	50	22566	2	2	2	2	0.52	Histone H1.5 OS=Homo sapiens GN=HIST1H1B PE=1 SV=3
121	1	UPR_HomoSapiens	sp|Q07021|C1QBP_HUMAN	50	31742	1	1	1	1	0.16	Complement component 1 Q subcomponent-binding protein, mitochondrial OS=Homo sapiens GN=C1QBP PE=1 SV=1
122	1	UPR_HomoSapiens	tr|E2QRB3|E2QRB3_HUMAN	50	30422	1	1	1	1	0.17	Pyrroline-5-carboxylate reductase 1, isoform CRA_c OS=Homo sapiens GN=PYCR1 PE=1 SV=2
123	1	UPR_HomoSapiens	tr|H0Y3K4|H0Y3K4_HUMAN	48	100636	1	1	1	1	0.05	RNA-binding protein 33 (Fragment) OS=Homo sapiens GN=RBM33 PE=1 SV=1
124	1	UPR_HomoSapiens	sp|Q9UKN7|MYO15_HUMAN	46	397610	1	1	1	1	0.01	Unconventional myosin-XV OS=Homo sapiens GN=MYO15A PE=1 SV=2
125	1	UPR_HomoSapiens	sp|P78345|RPP38_HUMAN	46	32043	2	1	2	1	0.16	Ribonuclease P protein subunit p38 OS=Homo sapiens GN=RPP38 PE=1 SV=2
126	1	UPR_HomoSapiens	tr|Q5T6W2|Q5T6W2_HUMAN	46	42009	3	3	3	3	0.4	Heterogeneous nuclear ribonucleoprotein K (Fragment) OS=Homo sapiens GN=HNRNPK PE=1 SV=1
127	1	UPR_HomoSapiens	tr|B3KWS3|B3KWS3_HUMAN	46	49567	1	1	1	1	0.1	Procollagen-lysine,2-oxoglutarate 5-dioxygenase 2 OS=Homo sapiens GN=PLOD2 PE=1 SV=1
128	1	UPR_HomoSapiens	sp|P62266|RS23_HUMAN	45	15969	1	1	1	1	0.34	40S ribosomal protein S23 OS=Homo sapiens GN=RPS23 PE=1 SV=3
129	1	UPR_HomoSapiens	sp|Q01082-2|SPTB2_HUMAN	45	253618	6	1	2	1	0.02	Isoform Short of Spectrin beta chain, non-erythrocytic 1 OS=Homo sapiens GN=SPTBN1
130	1	UPR_HomoSapiens	sp|O43719|HTSF1_HUMAN	44	86371	1	1	1	1	0.06	HIV Tat-specific factor 1 OS=Homo sapiens GN=HTATSF1 PE=1 SV=1
131	1	UPR_HomoSapiens	tr|Q5T4L4|Q5T4L4_HUMAN	43	7523	1	1	1	1	0.83	40S ribosomal protein S27 OS=Homo sapiens GN=RPS27 PE=1 SV=1
132	1	UPR_HomoSapiens	sp|Q13085-2|ACACA_HUMAN	43	261231	1	1	1	1	0.02	Isoform 2 of Acetyl-CoA carboxylase 1 OS=Homo sapiens GN=ACACA
133	1	UPR_HomoSapiens	sp|P21333-2|FLNA_HUMAN	42	282581	3	2	3	2	0.03	Isoform 2 of Filamin-A OS=Homo sapiens GN=FLNA
134	1	UPR_HomoSapiens	tr|H0YHG0|H0YHG0_HUMAN	42	59605	1	1	1	1	0.08	Uncharacterized protein (Fragment) OS=Homo sapiens PE=4 SV=1
135	1	UPR_HomoSapiens	tr|F5GY55|F5GY55_HUMAN	41	122891	2	2	2	2	0.08	Uncharacterized protein OS=Homo sapiens GN=DDB1 PE=1 SV=1
5	3	UPR_HomoSapiens	sp|Q96G03|PGM2_HUMAN	40	68754	6	2	2	2	0.15	Phosphoglucomutase-2 OS=Homo sapiens GN=PGM2 PE=1 SV=4
136	1	UPR_HomoSapiens	tr|B4DNV3|B4DNV3_HUMAN	40	14153	1	1	1	1	0.39	Interleukin-6 OS=Homo sapiens GN=IL6 PE=2 SV=1
137	1	UPR_HomoSapiens	tr|X1WI28|X1WI28_HUMAN	40	23416	1	1	1	1	0.22	60S ribosomal protein L10 (Fragment) OS=Homo sapiens GN=RPL10 PE=1 SV=1
138	1	UPR_HomoSapiens	sp|Q8IZU8|DSEL_HUMAN	40	139776	1	1	1	1	0.03	Dermatan-sulfate epimerase-like protein OS=Homo sapiens GN=DSEL PE=2 SV=2
139	1	UPR_HomoSapiens	sp|Q8TAQ2-2|SMRC2_HUMAN	39	125163	3	1	3	1	0.04	Isoform 2 of SWI/SNF complex subunit SMARCC2 OS=Homo sapiens GN=SMARCC2
140	1	UPR_HomoSapiens	sp|Q0VD83-2|APOBR_HUMAN	39	66580	1	1	1	1	0.07	Isoform 2 of Apolipoprotein B receptor OS=Homo sapiens GN=APOBR
141	1	UPR_HomoSapiens	sp|Q6P1J9|CDC73_HUMAN	39	60653	3	2	3	2	0.17	Parafibromin OS=Homo sapiens GN=CDC73 PE=1 SV=1
142	1	UPR_HomoSapiens	sp|Q7L0Y3|MRRP1_HUMAN	38	47602	1	1	1	1	0.1	Mitochondrial ribonuclease P protein 1 OS=Homo sapiens GN=TRMT10C PE=1 SV=2
143	1	UPR_HomoSapiens	sp|Q5BKZ1|ZN326_HUMAN	38	65955	2	1	2	1	0.07	DBIRD complex subunit ZNF326 OS=Homo sapiens GN=ZNF326 PE=1 SV=2
144	1	UPR_HomoSapiens	sp|Q96IT1-2|ZN496_HUMAN	38	71955	1	1	1	1	0.07	Isoform 2 of Zinc finger protein 496 OS=Homo sapiens GN=ZNF496
145	1	UPR_HomoSapiens	sp|Q96DE5|APC16_HUMAN	37	11717	1	1	1	1	0.48	Anaphase-promoting complex subunit 16 OS=Homo sapiens GN=ANAPC16 PE=1 SV=1
146	1	UPR_HomoSapiens	sp|O95831-2|AIFM1_HUMAN	37	35787	1	1	1	1	0.14	Isoform 2 of Apoptosis-inducing factor 1, mitochondrial OS=Homo sapiens GN=AIFM1
147	1	UPR_HomoSapiens	sp|Q8NBN7-2|RDH13_HUMAN	37	28947	1	1	1	1	0.18	Isoform 2 of Retinol dehydrogenase 13 OS=Homo sapiens GN=RDH13
148	1	UPR_HomoSapiens	sp|Q9H2G4|TSYL2_HUMAN	37	79615	1	1	1	1	0.06	Testis-specific Y-encoded-like protein 2 OS=Homo sapiens GN=TSPYL2 PE=1 SV=1
149	1	UPR_HomoSapiens	tr|J3KTI4|J3KTI4_HUMAN	36	126508	1	1	1	1	0.04	Zinc finger protein 521 OS=Homo sapiens GN=ZNF521 PE=1 SV=1
150	1	UPR_HomoSapiens	sp|Q86U70-2|LDB1_HUMAN	35	43238	1	1	1	1	0.11	Isoform 3 of LIM domain-binding protein 1 OS=Homo sapiens GN=LDB1
151	1	UPR_HomoSapiens	sp|P46013-2|KI67_HUMAN	35	321301	2	2	2	2	0.03	Isoform Short of Antigen KI-67 OS=Homo sapiens GN=MKI67
152	1	UPR_HomoSapiens	sp|P26373-2|RL13_HUMAN	34	18890	1	1	1	1	0.28	Isoform 2 of 60S ribosomal protein L13 OS=Homo sapiens GN=RPL13
153	1	UPR_HomoSapiens	tr|R4GMY8|R4GMY8_HUMAN	34	7134	1	1	1	1	0.9	Transcription elongation factor B polypeptide 1 OS=Homo sapiens GN=TCEB1 PE=1 SV=1
154	1	UPR_HomoSapiens	tr|H0Y4D4|H0Y4D4_HUMAN	33	25351	1	1	1	1	0.2	3-ketoacyl-CoA thiolase, peroxisomal (Fragment) OS=Homo sapiens GN=ACAA1 PE=1 SV=1
155	1	UPR_HomoSapiens	tr|I3L2W2|I3L2W2_HUMAN	32	165974	2	1	2	1	0.03	Neuralized-like protein 4 OS=Homo sapiens GN=NEURL4 PE=1 SV=1
156	1	UPR_HomoSapiens	sp|O76031|CLPX_HUMAN	32	69922	1	1	1	1	0.07	ATP-dependent Clp protease ATP-binding subunit clpX-like, mitochondrial OS=Homo sapiens GN=CLPX PE=1 SV=2
157	1	UPR_HomoSapiens	sp|O00743-2|PPP6_HUMAN	31	33139	1	1	1	1	0.15	Isoform 2 of Serine/threonine-protein phosphatase 6 catalytic subunit OS=Homo sapiens GN=PPP6C
158	1	UPR_HomoSapiens	tr|H0YA55|H0YA55_HUMAN	31	53076	1	1	1	1	0.09	Serum albumin (Fragment) OS=Homo sapiens GN=ALB PE=1 SV=1
159	1	UPR_HomoSapiens	sp|P98175-2|RBM10_HUMAN	31	103712	1	1	1	1	0.05	Isoform 2 of RNA-binding protein 10 OS=Homo sapiens GN=RBM10
160	1	UPR_HomoSapiens	tr|G5E975|G5E975_HUMAN	31	45364	1	1	1	1	0.11	SWI/SNF related, matrix associated, actin dependent regulator of chromatin, subfamily b, member 1, isoform CRA_c OS=Homo sapiens GN=SMARCB1 PE=1 SV=1
161	1	UPR_HomoSapiens	sp|Q5SY16|NOL9_HUMAN	30	80527	1	1	1	1	0.06	Polynucleotide 5'-hydroxyl-kinase NOL9 OS=Homo sapiens GN=NOL9 PE=1 SV=1
162	1	UPR_HomoSapiens	tr|M0QX76|M0QX76_HUMAN	30	5611	1	1	1	1	1.22	40S ribosomal protein S16 (Fragment) OS=Homo sapiens GN=RPS16 PE=1 SV=1
163	1	UPR_HomoSapiens	tr|J3KP06|J3KP06_HUMAN	30	191723	1	1	1	1	0.03	LIM domain only protein 7 OS=Homo sapiens GN=LMO7 PE=1 SV=1
164	1	UPR_HomoSapiens	tr|B4DIW9|B4DIW9_HUMAN	30	79008	1	1	1	1	0.06	Serine/threonine-protein phosphatase 6 regulatory ankyrin repeat subunit A OS=Homo sapiens GN=ANKRD28 PE=1 SV=1
165	1	UPR_HomoSapiens	tr|A0A075B6Z2|A0A075B6Z2_HUMAN	29	2220	5	1	1	1	5.64	Protein TRAJ56 (Fragment) OS=Homo sapiens GN=TRAJ56 PE=4 SV=1
166	1	UPR_HomoSapiens	tr|E7EUT5|E7EUT5_HUMAN	29	28024	1	1	1	1	0.18	Glyceraldehyde-3-phosphate dehydrogenase OS=Homo sapiens GN=GAPDH PE=1 SV=1
167	1	UPR_HomoSapiens	sp|P62875|RPAB5_HUMAN	29	7868	1	1	1	1	0.79	DNA-directed RNA polymerases I, II, and III subunit RPABC5 OS=Homo sapiens GN=POLR2L PE=1 SV=1
168	1	UPR_HomoSapiens	tr|M0R0A1|M0R0A1_HUMAN	29	7073	1	1	1	1	0.9	60S ribosomal protein L37a OS=Homo sapiens GN=RPL37A PE=1 SV=1
169	1	UPR_HomoSapiens	sp|Q9C0A1|ZFHX2_HUMAN	28	277425	1	1	1	1	0.02	Zinc finger homeobox protein 2 OS=Homo sapiens GN=ZFHX2 PE=2 SV=3
170	1	UPR_HomoSapiens	tr|F5GXF9|F5GXF9_HUMAN	28	92136	1	1	1	1	0.05	AF4/FMR2 family member 1 OS=Homo sapiens GN=AFF1 PE=1 SV=1
171	1	UPR_HomoSapiens	sp|Q8TDY2-2|RBCC1_HUMAN	28	184842	1	1	1	1	0.03	Isoform 2 of RB1-inducible coiled-coil protein 1 OS=Homo sapiens GN=RB1CC1
172	1	UPR_HomoSapiens	sp|Q96S16-2|JMJD8_HUMAN	28	33702	1	1	1	1	0.15	Isoform 2 of JmjC domain-containing protein 8 OS=Homo sapiens GN=JMJD8
173	1	UPR_HomoSapiens	tr|H0YLV8|H0YLV8_HUMAN	27	46452	1	1	1	1	0.11	Bloom syndrome protein OS=Homo sapiens GN=BLM PE=1 SV=1
174	1	UPR_HomoSapiens	tr|V9GYA7|V9GYA7_HUMAN	27	23714	1	1	1	1	0.22	28S ribosomal protein S29, mitochondrial (Fragment) OS=Homo sapiens GN=DAP3 PE=1 SV=1
175	1	UPR_HomoSapiens	sp|Q99943|PLCA_HUMAN	26	32038	1	1	1	1	0.16	1-acyl-sn-glycerol-3-phosphate acyltransferase alpha OS=Homo sapiens GN=AGPAT1 PE=1 SV=2
176	1	UPR_HomoSapiens	tr|K7EJT5|K7EJT5_HUMAN	26	5080	1	1	1	1	1.41	60S ribosomal protein L22 (Fragment) OS=Homo sapiens GN=RPL22 PE=1 SV=1
177	1	UPR_HomoSapiens	tr|F5H578|F5H578_HUMAN	24	48302	3	1	3	1	0.1	Pre-mRNA-processing factor 40 homolog A (Fragment) OS=Homo sapiens GN=PRPF40A PE=1 SV=1
178	1	UPR_HomoSapiens	sp|P30048-2|PRDX3_HUMAN	24	26107	2	1	2	1	0.2	Isoform 2 of Thioredoxin-dependent peroxide reductase, mitochondrial OS=Homo sapiens GN=PRDX3
179	1	UPR_HomoSapiens	tr|X6R9N0|X6R9N0_HUMAN	23	40073	1	1	1	1	0.12	Protein prenyltransferase alpha subunit repeat-containing protein 1 OS=Homo sapiens GN=PTAR1 PE=1 SV=1
180	1	UPR_HomoSapiens	tr|H7C5P8|H7C5P8_HUMAN	23	19274	1	1	1	1	0.27	Thioredoxin domain-containing protein 6 (Fragment) OS=Homo sapiens GN=NME9 PE=4 SV=1
181	1	UPR_HomoSapiens	tr|A2A3F3|A2A3F3_HUMAN	23	179906	1	1	1	1	0.03	Transient receptor potential cation channel subfamily M member 3 OS=Homo sapiens GN=TRPM3 PE=4 SV=1
182	1	UPR_HomoSapiens	tr|A6NLN1|A6NLN1_HUMAN	22	21899	2	1	2	1	0.24	Polypyrimidine tract binding protein 1, isoform CRA_e OS=Homo sapiens GN=PTBP1 PE=1 SV=3
183	1	UPR_HomoSapiens	sp|P24278|ZBT25_HUMAN	21	49757	1	1	1	1	0.1	Zinc finger and BTB domain-containing protein 25 OS=Homo sapiens GN=ZBTB25 PE=1 SV=2
184	1	UPR_HomoSapiens	sp|Q9Y6I7-4|WSB1_HUMAN	21	25050	1	1	1	1	0.21	Isoform 4 of WD repeat and SOCS box-containing protein 1 OS=Homo sapiens GN=WSB1
