# Supplementary material for: A variant NuRD complex containing PWWP2A/B excludes MBD2/3 to regulate transcription at active genes
Source: Nat Commun. 2018 Sep 18;9:3798. doi: 10.1038/s41467-018-06235-9 (PMC6143588; doi:10.1038/s41467-018-06235-9)
Supplement: Supplementary file 7 — Supplementary Data 4 [file 41467_2018_6235_MOESM7_ESM.xlsx]

## Sheet: Supplementary Data4
					FS2-PWWP2B IP-MS in mouse E14 embryonic stem cells
	NuRD complex components
	PWWP2A
Protein Group	Protein ID	Accession	-10lgP	Coverage (%)	#Peptides	#Unique	PTM	Avg. Mass	Description
5	1	Q3ULD5|MCCB_MOUSE	361.95	63	26	26	Y	61379	Methylcrotonoyl-CoA carboxylase beta chain, mitochondrial OS=Mus musculus GN=Mccc2 PE=1 SV=1
4	2	Q99MR8|MCCA_MOUSE	339.54	61	34	34	Y	79344	Methylcrotonoyl-CoA carboxylase subunit alpha, mitochondrial OS=Mus musculus GN=Mccc1 PE=1 SV=2
7	3	Q8K4B0|MTA1_MOUSE	329.02	44	27	19	Y	80798	Metastasis-associated protein MTA1 OS=Mus musculus GN=Mta1 PE=1 SV=1
11	4	Q924K8|MTA3_MOUSE	293.91	41	19	11	Y	67077	Metastasis-associated protein MTA3 OS=Mus musculus GN=Mta3 PE=1 SV=1
8	6	Q7TQH0|ATX2L_MOUSE	260	22	18	18	Y	110649	Ataxin-2-like protein OS=Mus musculus GN=Atxn2l PE=1 SV=1
17	5	P63017|HSP7C_MOUSE	249.68	28	15	6	Y	70871	Heat shock cognate 71 kDa protein OS=Mus musculus GN=Hspa8 PE=1 SV=1
24	8	Q99MN9|PCCB_MOUSE	244.8	27	11	11	Y	58409	Propionyl-CoA carboxylase beta chain, mitochondrial OS=Mus musculus GN=Pccb PE=1 SV=2
13	7	Q9R190|MTA2_MOUSE	237.31	26	14	11	Y	75030	Metastasis-associated protein MTA2 OS=Mus musculus GN=Mta2 PE=1 SV=1
12	11	Q91ZA3|PCCA_MOUSE	236.73	24	15	15	Y	79922	Propionyl-CoA carboxylase alpha chain, mitochondrial OS=Mus musculus GN=Pcca PE=1 SV=2
15	9	P53395|ODB2_MOUSE	219.57	28	14	14	Y	53247	Lipoamide acyltransferase component of branched-chain alpha-keto acid dehydrogenase complex, mitochondrial OS=Mus musculus GN=Dbt PE=1 SV=2
25	10	Q5F2E7|NUFP2_MOUSE	206.55	23	14	14	Y	75657	Nuclear fragile X mental retardation-interacting protein 2 OS=Mus musculus GN=Nufip2 PE=1 SV=1
18	18	P38647|GRP75_MOUSE	205.24	14	7	7	Y	73461	Stress-70 protein, mitochondrial OS=Mus musculus GN=Hspa9 PE=1 SV=3
91	12	Q60972|RBBP4_MOUSE	188.66	27	9	4	Y	47656	Histone-binding protein RBBP4 OS=Mus musculus GN=Rbbp4 PE=1 SV=5
83	13	Q60973|RBBP7_MOUSE	180.1	29	9	4	Y	47790	Histone-binding protein RBBP7 OS=Mus musculus GN=Rbbp7 PE=1 SV=1
40	15	O09106|HDAC1_MOUSE	170.17	21	7	3	Y	55075	Histone deacetylase 1 OS=Mus musculus GN=Hdac1 PE=1 SV=1
36	30	Q6NXH9|K2C73_MOUSE	159.79	8	4	1	Y	58911	Keratin, type II cytoskeletal 73 OS=Mus musculus GN=Krt73 PE=1 SV=1
57	16	B2RY56|RBM25_MOUSE	157.1	10	8	8	Y	99552	RNA-binding protein 25 OS=Mus musculus GN=Rbm25 PE=1 SV=2
97	17	P10126|EF1A1_MOUSE	155.46	20	7	2	N	50114	Elongation factor 1-alpha 1 OS=Mus musculus GN=Eef1a1 PE=1 SV=3
47	19	P70288|HDAC2_MOUSE	155.01	17	6	2	Y	55302	Histone deacetylase 2 OS=Mus musculus GN=Hdac2 PE=1 SV=1
42	28	P04104|K2C1_MOUSE	154.5	8	7	5	Y	65606	Keratin, type II cytoskeletal 1 OS=Mus musculus GN=Krt1 PE=1 SV=4
20	25	P02535|K1C10_MOUSE	148.56	14	6	4	Y	57770	Keratin, type I cytoskeletal 10 OS=Mus musculus GN=Krt10 PE=1 SV=3
23	27	Q6IFZ6|K2C1B_MOUSE	139.36	6	3	1	Y	61359	Keratin, type II cytoskeletal 1b OS=Mus musculus GN=Krt77 PE=1 SV=1
86	20	Q9R1C7|PR40A_MOUSE	136.87	6	5	5	Y	108481	Pre-mRNA-processing factor 40 homolog A OS=Mus musculus GN=Prpf40a PE=1 SV=1
30	31	Q922U2|K2C5_MOUSE	124.94	6	4	1	Y	61767	Keratin, type II cytoskeletal 5 OS=Mus musculus GN=Krt5 PE=1 SV=1
58	32	Q3UV17|K22O_MOUSE	124.63	5	3	1	Y	62845	Keratin, type II cytoskeletal 2 oral OS=Mus musculus GN=Krt76 PE=1 SV=1
104	37	P68373|TBA1C_MOUSE	120.91	6	2	2	N	49909	Tubulin alpha-1C chain OS=Mus musculus GN=Tuba1c PE=1 SV=1
104	38	P05213|TBA1B_MOUSE	120.91	6	2	2	N	50152	Tubulin alpha-1B chain OS=Mus musculus GN=Tuba1b PE=1 SV=2
33	40	Q8VED5|K2C79_MOUSE	111.75	4	2	1	N	57552	Keratin, type II cytoskeletal 79 OS=Mus musculus GN=Krt79 PE=1 SV=2
14	36	Q3TTY5|K22E_MOUSE	107.73	6	4	2	Y	70923	Keratin, type II cytoskeletal 2 epidermal OS=Mus musculus GN=Krt2 PE=1 SV=1
143	49	Q69Z61|PWP2A_MOUSE	95.08	5	2	2	Y	79388	PWWP domain-containing protein 2A OS=Mus musculus GN=Pwwp2a PE=2 SV=2
133	29	P08730|K1C13_MOUSE	93.35	7	3	1	Y	47754	Keratin, type I cytoskeletal 13 OS=Mus musculus GN=Krt13 PE=1 SV=2
134	47	Q6IFX2|K1C42_MOUSE	87.71	5	2	1	N	50133	Keratin, type I cytoskeletal 42 OS=Mus musculus GN=Krt42 PE=1 SV=1
269	42	P63260|ACTG_MOUSE	78.63	6	2	2	N	41793	Actin, cytoplasmic 2 OS=Mus musculus GN=Actg1 PE=1 SV=1
62	56	Q8BTM8|FLNA_MOUSE	77.96	1	2	2	N	281219	Filamin-A OS=Mus musculus GN=Flna PE=1 SV=5
206	71	Q61937|NPM_MOUSE	77.59	7	1	1	Y	32560	Nucleophosmin OS=Mus musculus GN=Npm1 PE=1 SV=1
379	64	Q61656|DDX5_MOUSE	72.8	3	2	2	Y	69290	Probable ATP-dependent RNA helicase DDX5 OS=Mus musculus GN=Ddx5 PE=1 SV=2
204	50	Q99LP6|GRPE1_MOUSE	72.17	9	2	2	N	24307	GrpE protein homolog 1, mitochondrial OS=Mus musculus GN=Grpel1 PE=1 SV=1
1719	83	Q8CGP6|H2A1H_MOUSE	67.59	15	1	1	N	13950	Histone H2A type 1-H OS=Mus musculus GN=Hist1h2ah PE=1 SV=3
1719	85	Q8R1M2|H2AJ_MOUSE	67.59	15	1	1	N	14045	Histone H2A.J OS=Mus musculus GN=H2afj PE=1 SV=1
1719	84	Q64523|H2A2C_MOUSE	67.59	15	1	1	N	13988	Histone H2A type 2-C OS=Mus musculus GN=Hist2h2ac PE=1 SV=3
1719	98	C0HKE9|H2A1P_MOUSE	67.59	15	1	1	N	14135	Histone H2A type 1-P OS=Mus musculus GN=Hist1h2ap PE=1 SV=1
1719	97	Q8CGP5|H2A1F_MOUSE	67.59	15	1	1	N	14162	Histone H2A type 1-F OS=Mus musculus GN=Hist1h2af PE=1 SV=3
1719	96	C0HKE3|H2A1D_MOUSE	67.59	15	1	1	N	14135	Histone H2A type 1-D OS=Mus musculus GN=Hist1h2ad PE=1 SV=1
1719	95	Q6GSS7|H2A2A_MOUSE	67.59	15	1	1	N	14095	Histone H2A type 2-A OS=Mus musculus GN=Hist2h2aa1 PE=1 SV=3
1719	94	C0HKE7|H2A1N_MOUSE	67.59	15	1	1	N	14135	Histone H2A type 1-N OS=Mus musculus GN=Hist1h2an PE=1 SV=1
1719	93	C0HKE2|H2A1C_MOUSE	67.59	15	1	1	N	14135	Histone H2A type 1-C OS=Mus musculus GN=Hist1h2ac PE=1 SV=1
1719	92	Q8CGP7|H2A1K_MOUSE	67.59	15	1	1	N	14150	Histone H2A type 1-K OS=Mus musculus GN=Hist1h2ak PE=1 SV=3
1719	91	C0HKE5|H2A1G_MOUSE	67.59	15	1	1	N	14135	Histone H2A type 1-G OS=Mus musculus GN=Hist1h2ag PE=1 SV=1
1719	90	C0HKE1|H2A1B_MOUSE	67.59	15	1	1	N	14135	Histone H2A type 1-B OS=Mus musculus GN=Hist1h2ab PE=1 SV=1
1719	89	C0HKE8|H2A1O_MOUSE	67.59	15	1	1	N	14135	Histone H2A type 1-O OS=Mus musculus GN=Hist1h2ao PE=1 SV=1
1719	88	C0HKE6|H2A1I_MOUSE	67.59	15	1	1	N	14135	Histone H2A type 1-I OS=Mus musculus GN=Hist1h2ai PE=1 SV=1
1719	87	Q8BFU2|H2A3_MOUSE	67.59	15	1	1	N	14121	Histone H2A type 3 OS=Mus musculus GN=Hist3h2a PE=1 SV=3
1719	86	C0HKE4|H2A1E_MOUSE	67.59	15	1	1	N	14135	Histone H2A type 1-E OS=Mus musculus GN=Hist1h2ae PE=1 SV=1
205	57	Q9ERD7|TBB3_MOUSE	64.26	8	2	2	Y	50419	Tubulin beta-3 chain OS=Mus musculus GN=Tubb3 PE=1 SV=1
325	73	Q05920|PYC_MOUSE	62.96	1	1	1	N	129684	Pyruvate carboxylase, mitochondrial OS=Mus musculus GN=Pc PE=1 SV=1
1107	75	Q9D0R8|LSM12_MOUSE	59.88	7	1	1	N	21701	Protein LSM12 homolog OS=Mus musculus GN=Lsm12 PE=1 SV=1
191	99	O08784|TCOF_MOUSE	56.64	1	1	1	N	135001	Treacle protein OS=Mus musculus GN=Tcof1 PE=1 SV=1
451	78	P62806|H4_MOUSE	52.41	10	1	1	N	11367	Histone H4 OS=Mus musculus GN=Hist1h4a PE=1 SV=2
450	63	Q6DIC0|SMCA2_MOUSE	51.61	1	1	1	N	180252	Probable global transcription activator SNF2L2 OS=Mus musculus GN=Smarca2 PE=1 SV=1
381	77	Q8VIJ6|SFPQ_MOUSE	47.14	1	1	1	N	75442	Splicing factor, proline- and glutamine-rich OS=Mus musculus GN=Sfpq PE=1 SV=1
1108	100	Q62318|TIF1B_MOUSE	36.71	1	1	1	N	88847	Transcription intermediary factor 1-beta OS=Mus musculus GN=Trim28 PE=1 SV=3
1720	114	P62830|RL23_MOUSE	33.9	7	1	1	N	14865	60S ribosomal protein L23 OS=Mus musculus GN=Rpl23 PE=1 SV=1
1112	119	P53566|CEBPA_MOUSE	33.74	4	1	1	N	37430	CCAAT/enhancer-binding protein alpha OS=Mus musculus GN=Cebpa PE=1 SV=2
1110	106	Q7TNU7|LETM2_MOUSE	32.79	2	1	1	N	54459	LETM1 domain-containing protein LETM2, mitochondrial OS=Mus musculus GN=Letm2 PE=1 SV=1
1113	120	A2A791|ZMYM4_MOUSE	31.84	1	1	1	Y	172437	Zinc finger MYM-type protein 4 OS=Mus musculus GN=Zmym4 PE=1 SV=1
