# Supplementary material for: A variant NuRD complex containing PWWP2A/B excludes MBD2/3 to regulate transcription at active genes
Source: Nat Commun. 2018 Sep 18;9:3798. doi: 10.1038/s41467-018-06235-9 (PMC6143588; doi:10.1038/s41467-018-06235-9)
Supplement: Supplementary file 8 — Supplementary Data 5 [file 41467_2018_6235_MOESM8_ESM.xlsx]

## Sheet: PWWP
Pwwp2a_ChIP-seq
Sample	Total reads pair	mapped reads pair	mapping ratio	multiple mapping ratio
FS2PWWP2A_FS2_ChIP_Rep1	74490228	42025567	0.5642	7716754 (10.36%)
FS2PWWP2A_FS2_ChIP_Rep2	70897010	38507855	0.5432	7957171 (11.22%)
FS2PWWP2A_FS2_ChIP_Rep3	92718036	49948063	0.5387	8772018 (9.46%)
FS2PWWP2A_Input	53724167	29366541	0.5466	7855384 (14.62%)
FS2PWWP2A_Hdac1_ChIP	48837636	25315864	0.5184	7562992 (15.49%)
FS2Vec_Hdac1_ChIP	64045171	35171394	0.5492	9684758 (15.12%)
FS2Vec_FS2_Chip	50720429	29897205	0.5895	8490719 (16.74%)
FS2Vec_Input	75710080	37581489	0.4964	10872666 (14.36%)
DelPwwp_ChIP	41232744	20528033	0.4979	6413248 (15.55%)
AbControl_ChIP	13522537	3201125	0.2367	880159 (6.51%)
4SU-seq
E14_rep1	36002518	21232630	0.5898
E14_rep2	30343934	18073422	0.5956
E14_rep3	29120446	15164668	0.5208
Pwwp2a#B8_rep1	34089667	19995904	0.5866
Pwwp2a#B8_rep2	35125220	20343773	0.5792
Pwwp2a#B8_rep3	32907053	21602565	0.6565
Pwwp2a#C7_rep1	36257716	22136663	0.6105
Pwwp2a#C7_rep2	35662852	20476754	0.5742
Pwwp2a#C7_rep3	30840230	17483175	0.5669

## Sheet:  K9K27andHdac1
K27ac-K9ac-ChIP-seq	dm6_Uniq	dm6_Ratio	mm10_Uniq	NormFactor
InputC7_Rep1	138955	0.013535	10127372	1.01111
InputA1_Rep1	165190	0.0143393	11354908	1.07119
InputE14_Rep2	146394	0.0133863	10789750	1		NF	NormReads	LibSize(*10M)	ScaleDown Factor
H3K27ac_E14_Rep2	231423		25321190	1	1	1	25321190	2.53212	2.53212
H3K27ac_C7_Rep1	263691		30190958	0.877629	1.01111	0.88738	2.67909e+07		2.85348
H3K27ac_A1_Rep1	290487		30854066	0.796672	1.07119	0.853388	2.63305e+07		2.96714
H3K9ac_E14_Rep2	456505		29860329	1	1	1	29860329	2.98603	2.98603
H3K9ac_C7_Rep1	516846		37533259	0.883251	1.01111	0.893064	3.35196e+07		3.34358
H3K9ac_A1_Rep1	524903		33164240	0.869694	1.07119	0.931608	3.08961e+07		3.20525
InputE14_Rep2	146394	0.0133863	10789750	1
InputC7_Rep2	146914	0.01324	10949297	0.989075
InputA1_Rep2	136844	0.0141693	9520920	1.0585
H3K27ac_E14_Rep2	231423		25321190	1	1	1	25321190	2.53212	2.53212
H3K27ac_C7_Rep2	253271		30281786	0.913737	0.989075	0.903755	2.73673e+07		2.80178
H3K27ac_A1_Rep2	287866		30489364	0.803926	1.0585	0.850954	2.59451e+07		2.97562
H3K9ac_E14_Rep2	456505		29860329	1	1	1	29860329	2.98603	2.98603
H3K9ac_C7_Rep2	509942		36482943	0.89521	0.989075	0.88543	3.23031e+07		3.37241
H3K9ac_A1_Rep2	477792		30702383	0.955447	1.0585	1.01134	3.10505e+07		2.95255
InputE14_Rep1	164467	0.0134984	12019731	1
InputC7_Rep1	138955	0.013535	10127372	1.00271
InputA1_Rep1	165190	0.0143393	11354908	1.0623
H3K9ac_E14_Rep1	503694	0.0153043	32408339	1	1	1	32408339	3.24083	3.24083
H3K9ac_C7_Rep1	516846	0.0135833	37533259	0.974553	1.00271	0.977199	3.66775e+07		3.31645
H3K9ac_A1_Rep1	524903	0.0155808	33164240	0.959594	1.0623	1.01937	3.38068e+07		3.17924
Hdac1_Mta2_Sep2017	dm6_Uniq	dm6_Ratio	mm10_Uniq	NormFactor
L1_Input_E	95263	0.0159519	5876645	1
L1_Input_C	143786	0.0174979	8073553	1.09692
L1_Input_A	150464	0.0172807	8556597	1.0833		NF	Norm Reads	LibSize(*10M)	Scaledown Factor
L1_Hdac1_E	8472052		20726952	1	1	1	20726952	2.0727	2.0727
L1_Hdac1_C	7033030		19587297	1.20461	1.09692	1.32136	2.58818e+07		1.56861
L1_Hdac1_A	4084273		12077527	2.07431	1.0833	2.24711	2.71395e+07		0.922384
L1_Mta_E	4461449	0.259374	12739394	1	1	1	12739394	1.27394	1.27394
L1_Mta_C	4304630	0.221409	15137333	1.03643	1.09692	1.13688	1.72093e+07		1.12056
L1_Mta_A	5972782	0.245516	18354686	0.746963	1.0833	0.809187	1.48524e+07		1.57434
L2_Input_E	142657	0.0118883	11857149	1
L2_Input_C	135518	0.0154148	8655924	1.29664
L2_Input_A	170055	0.0166312	10055001	1.39896		NF	Norm Reads
L2_Hdac1_E	6535793		21397726	1	1	1	21397726	2.13977	2.13977
L2_Hdac1_C	5653298		14792641	1.1561	1.29664	1.49904	2.21748e+07		1.42742
L2_Hdac1_A	5870831		17007428	1.11327	1.39896	1.55741	2.64876e+07		1.37393
L2_Mta_E	6151855		20911447	1	1	1	20911447	2.09114	2.09114
L2_Mta_C	5328666		17866921	1.15448	1.29664	1.49694	2.67458e+07		1.39694
L2_Mta_A	3038454		11384402	2.02467	1.39896	2.83242	3.22455e+07		0.738288

## Sheet: Pol II
2018-02 BRD4 and Pol2 ChIP-seq	dm6_Uniq		mm10_Uniq	NormFactor
InputE1	90606	0.0199952	4440779	1
InputA1	98817	0.0209234	4623981	1.04642
InputC1	86555	0.0184725	4599051	0.923848		NF	NormReads	LibSize	ScaleDown Factor
Ser2P_E1	964773		19589161	1	1	1	19589161	1.95892	1.95892
Ser2P_A1	816515		15836912	1.18157	1.04642	1.23642	1.95811e+07		1.58434
Ser2P_C1	1213354		26382730	0.795129	0.923848	0.734578	1.93802e+07		2.66672
Ser5P_E1	1154169		17768961	1	1	1	17768961	1.7769	1.7769
Ser5P_A1	1201016		20075071	0.960994	1.04642	1.0056	2.01876e+07		1.76699
Ser5P_C1	1470922		18410291	0.784657	0.923848	0.724903	1.33457e+07		2.45122
InputE2	95626	0.019496	4809276	1
InputA2	87397	0.0196079	4369841	1.00574
InputC2	92320	0.0190451	4755120	0.976872		NF	NormReads
Ser2P_E2	875598		18639876	1	1	1	18639876	1.86399	1.86399
Ser2P_A2	1182789		18322939	0.740283	1.00574	0.744531	1.3642e+07		2.50357
Ser2P_C2	765578		15490975	1.14371	0.976872	1.11726	1.73074e+07		1.66836
Ser5P_E2	1214402		18881670	1	1	1	18881670	1.88817	1.88817
Ser5P_A2	1570920		17306527	0.773051	1.00574	0.777488	1.34556e+07		2.42855
Ser5P_C2	1421205		17547211	0.854488	0.976872	0.834725	1.46471e+07		2.26202
InputE3	221157	0.0390382	5443988	1
InputA3	228810	0.0361757	6096159	0.926674
						NF	NormReads
Ser2P_E3	1415881		24553528	1	1	1	24553528	2.45535	2.45535
Ser2P_A3	1938357		22825210	0.730454	0.926674	0.676893	1.54502e+07		3.62739
Pol2_NTD ChIP
Sample	mm10_Uniq	No. Biological Reps
E14_Pol2 (Spike-in Cells)	13789632	1
C7_Pol2 (Spike-in Cells)	14227926	1
A1_Pol2 (Spike-in Cells)	17226504	1
E14_Pol2_Rep3	13659605	2
C7_Pol2_Rep3	11071428	2
A1_Pol2_Rep3	14486557	2
