# Supplementary material for: A variant NuRD complex containing PWWP2A/B excludes MBD2/3 to regulate transcription at active genes
Source: Nat Commun. 2018 Sep 18;9:3798. doi: 10.1038/s41467-018-06235-9 (PMC6143588; doi:10.1038/s41467-018-06235-9)
Supplement: Supplementary file 9 — Supplementary Data 6 [file 41467_2018_6235_MOESM9_ESM.xlsx]

## Sheet: Supplementary Data6
PRIDE accession: PXD010445	H3K36me3 pulldown	PWWP2A interactors mES	PWWP2A interactors HeLa	PWWP2B interactors mES
Experimental strategy	SILAC (forward, revers)	Co-IP	Co-IP	Co-IP
PRIDE result file	txt.zip	F270867.xml	F185419.xml	peptides-pep.xml
MS Instrument	Q-Exactive classic	Orbitrap Fusion Lumos	Q-Exactive classic	Orbitrap Fusion Lumos
MS1 resolution	70000	120000	70000	120000
MS2 resolution	17500	rapid	17500	rapid
TopN	15	Speed (3s)	15	Speed (3s)
Fragmentation	HCD	CID	HCD	CID
MS2 AGC target	100000	4000	100000	4000
Analysis software (Version)	MaxQuant 1.5.2.8	Mascot (2.5)	Mascot (2.5)	PEAKS 8.5
Database	Uniprot reviewed 10/2015 (homo sapiens)	Swissprot 11/2015 (mus musculus)	Swissprot/Trembl 10/2014 (homo sapiens)	Uniprot reviewed 07/2018 (mus musculus)
MS1 mass error	4.5 ppm	10 ppm	10 ppm	10 ppm
MS2 mass error	20ppm	0.5 Da	0.05 Da	0.5 Da
1% FDR adjusted	yes	yes	yes	yes
Carbamidomethylation (C, fixed)	yes	yes	yes	yes
Deamidation (N, Q, variable)	yes	yes	yes	yes
Oxidation (M, variable)	yes	yes	yes	yes
